# Supplementary material for: Bidirectional light-emitting diode as a visible light source driven by alternating current
Source: Nat Commun. 2023 Nov 20;14:7562. doi: 10.1038/s41467-023-43335-7 (PMC10661849; doi:10.1038/s41467-023-43335-7)
Supplement: Supplementary file 3 — Source Data [file 41467_2023_43335_MOESM3_ESM.xlsx]

## Sheet: Fig. 2
Graph		Fig. 2b		Fig. 2c		Fig. 2d
Name	Position	Conduction band (Ec)	Valence band (Ev)	Electric Field (F)	Polarisation sheet charges (σ)	Electron concentration (n)	Hole concentration (p)
Unit	[nm]	[eV]	[eV]	V·cm-1	e·cm-1	[cm-3]	[cm-3]
	0	-0.02056	-3.45756	0	--	3.16162e+18	5.36396e-39
	0.1	-0.02056	-3.45756	-3.56798e-06	--	3.16162e+18	5.36396e-39
	0.2	-0.02056	-3.45756	-3.36606e-06	--	3.16162e+18	5.36396e-39
	0.3	-0.02056	-3.45756	-3.17524e-06	--	3.16162e+18	5.36396e-39
	0.4	-0.02056	-3.45756	-2.99517e-06	--	3.16162e+18	5.36396e-39
	0.5	-0.02056	-3.45756	-2.82517e-06	--	3.16162e+18	5.36396e-39
	0.6	-0.02056	-3.45756	-2.66558e-06	--	3.16162e+18	5.36396e-39
	0.7	-0.02056	-3.45756	-2.51396e-06	--	3.16162e+18	5.36396e-39
	0.8	-0.02056	-3.45756	-2.37206e-06	--	3.16162e+18	5.36396e-39
	0.9	-0.02056	-3.45756	-2.2371e-06	--	3.16162e+18	5.36396e-39
	1	-0.02056	-3.45756	-2.11081e-06	--	3.16162e+18	5.36396e-39
	1.1	-0.02056	-3.45756	-1.99077e-06	--	3.16162e+18	5.36396e-39
	1.2	-0.02056	-3.45756	-1.87801e-06	--	3.16162e+18	5.36396e-39
	1.3	-0.02056	-3.45756	-1.77185e-06	--	3.16162e+18	5.36396e-39
	1.4	-0.02056	-3.45756	-1.67123e-06	--	3.16162e+18	5.36396e-39
	1.5	-0.02056	-3.45756	-1.57652e-06	--	3.16162e+18	5.36396e-39
	1.6	-0.02056	-3.45756	-1.487e-06	--	3.16162e+18	5.36396e-39
	1.7	-0.02056	-3.45756	-1.40304e-06	--	3.16162e+18	5.36396e-39
	1.8	-0.02056	-3.45756	-1.32359e-06	--	3.16162e+18	5.36396e-39
	1.9	-0.02056	-3.45756	-1.24831e-06	--	3.16162e+18	5.36396e-39
	2	-0.02056	-3.45756	-1.17753e-06	--	3.16162e+18	5.36396e-39
	2.1	-0.02056	-3.45756	-1.11092e-06	--	3.16162e+18	5.36396e-39
	2.2	-0.02056	-3.45756	-1.04812e-06	--	3.16162e+18	5.36396e-39
	2.3	-0.02056	-3.45756	-9.88445e-07	--	3.16162e+18	5.36396e-39
	2.4	-0.02056	-3.45756	-9.32587e-07	--	3.16162e+18	5.36396e-39
	2.5	-0.02056	-3.45756	-8.79505e-07	--	3.16162e+18	5.36396e-39
	2.6	-0.02056	-3.45756	-8.29892e-07	--	3.16162e+18	5.36396e-39
	2.7	-0.02056	-3.45756	-7.82707e-07	--	3.16162e+18	5.36396e-39
	2.8	-0.02056	-3.45756	-7.38645e-07	--	3.16162e+18	5.36396e-39
	2.9	-0.02056	-3.45756	-6.96318e-07	--	3.16162e+18	5.36396e-39
	3	-0.02056	-3.45756	-6.57113e-07	--	3.16162e+18	5.36396e-39
	3.1	-0.02056	-3.45756	-6.1999e-07	--	3.16162e+18	5.36396e-39
	3.2	-0.02056	-3.45756	-5.84602e-07	--	3.16162e+18	5.36396e-39
	3.3	-0.02056	-3.45756	-5.51642e-07	--	3.16162e+18	5.36396e-39
	3.4	-0.02056	-3.45756	-5.20417e-07	--	3.16162e+18	5.36396e-39
	3.5	-0.02056	-3.45756	-4.90927e-07	--	3.16162e+18	5.36396e-39
	3.6	-0.02056	-3.45756	-4.63171e-07	--	3.16162e+18	5.36396e-39
	3.7	-0.02056	-3.45756	-4.36456e-07	--	3.16162e+18	5.36396e-39
	3.8	-0.02056	-3.45756	-4.1217e-07	--	3.16162e+18	5.36396e-39
	3.9	-0.02056	-3.45756	-3.88578e-07	--	3.16162e+18	5.36396e-39
	4	-0.02056	-3.45756	-3.66721e-07	--	3.16162e+18	5.36396e-39
	4.1	-0.02056	-3.45756	-3.45904e-07	--	3.16162e+18	5.36396e-39
	4.2	-0.02056	-3.45756	-3.26475e-07	--	3.16162e+18	5.36396e-39
	4.3	-0.02056	-3.45756	-3.0774e-07	--	3.16162e+18	5.36396e-39
	4.4	-0.02056	-3.45756	-2.90393e-07	--	3.16162e+18	5.36396e-39
	4.5	-0.02056	-3.45756	-2.73739e-07	--	3.16162e+18	5.36396e-39
	4.6	-0.02056	-3.45756	-2.58474e-07	--	3.16162e+18	5.36396e-39
	4.7	-0.02056	-3.45756	-2.43555e-07	--	3.16162e+18	5.36396e-39
	4.8	-0.02056	-3.45756	-2.30024e-07	--	3.16162e+18	5.36396e-39
	4.9	-0.02056	-3.45756	-2.1684e-07	--	3.16162e+18	5.36396e-39
	5	-0.02056	-3.45756	-2.04697e-07	--	3.16162e+18	5.36396e-39
	5.1	-0.02056	-3.45756	-1.92901e-07	--	3.16162e+18	5.36396e-39
	5.2	-0.02056	-3.45756	-1.82146e-07	--	3.16162e+18	5.36396e-39
	5.3	-0.02056	-3.45756	-1.71738e-07	--	3.16162e+18	5.36396e-39
	5.4	-0.02056	-3.45756	-1.62023e-07	--	3.16162e+18	5.36396e-39
	5.5	-0.02056	-3.45756	-1.52656e-07	--	3.16162e+18	5.36396e-39
	5.6	-0.02056	-3.45756	-1.44329e-07	--	3.16162e+18	5.36396e-39
	5.7	-0.02056	-3.45756	-1.36002e-07	--	3.16162e+18	5.36396e-39
	5.8	-0.02056	-3.45756	-1.28023e-07	--	3.16162e+18	5.36396e-39
	5.9	-0.02056	-3.45756	-1.21084e-07	--	3.16162e+18	5.36396e-39
	6	-0.02056	-3.45756	-1.14145e-07	--	3.16162e+18	5.36396e-39
	6.1	-0.02056	-3.45756	-1.079e-07	--	3.16162e+18	5.36396e-39
	6.2	-0.02056	-3.45756	-1.01308e-07	--	3.16162e+18	5.36396e-39
	6.3	-0.02056	-3.45756	-9.61037e-08	--	3.16162e+18	5.36396e-39
	6.4	-0.02056	-3.45756	-9.02056e-08	--	3.16162e+18	5.36396e-39
	6.5	-0.02056	-3.45756	-8.53484e-08	--	3.16162e+18	5.36396e-39
	6.6	-0.02056	-3.45756	-8.04912e-08	--	3.16162e+18	5.36396e-39
	6.7	-0.02056	-3.45756	-7.56339e-08	--	3.16162e+18	5.36396e-39
	6.8	-0.02056	-3.45756	-7.18176e-08	--	3.16162e+18	5.36396e-39
	6.9	-0.02056	-3.45756	-6.73073e-08	--	3.16162e+18	5.36396e-39
	7	-0.02056	-3.45756	-6.38378e-08	--	3.16162e+18	5.36396e-39
	7.1	-0.02056	-3.45756	-6.00214e-08	--	3.16162e+18	5.36396e-39
	7.2	-0.02056	-3.45756	-5.68989e-08	--	3.16162e+18	5.36396e-39
	7.3	-0.02056	-3.45756	-5.34295e-08	--	3.16162e+18	5.36396e-39
	7.4	-0.02056	-3.45756	-5.0307e-08	--	3.16162e+18	5.36396e-39
	7.5	-0.02056	-3.45756	-4.75314e-08	--	3.16162e+18	5.36396e-39
	7.6	-0.02056	-3.45756	-4.51028e-08	--	3.16162e+18	5.36396e-39
	7.7	-0.02056	-3.45756	-4.23273e-08	--	3.16162e+18	5.36396e-39
	7.8	-0.02056	-3.45756	-3.98986e-08	--	3.16162e+18	5.36396e-39
	7.9	-0.02056	-3.45756	-3.747e-08	--	3.16162e+18	5.36396e-39
	8	-0.02056	-3.45756	-3.57353e-08	--	3.16162e+18	5.36396e-39
	8.1	-0.02056	-3.45756	-3.33067e-08	--	3.16162e+18	5.36396e-39
	8.2	-0.02056	-3.45756	-3.19189e-08	--	3.16162e+18	5.36396e-39
	8.3	-0.02056	-3.45756	-2.98372e-08	--	3.16162e+18	5.36396e-39
	8.4	-0.02056	-3.45756	-2.81025e-08	--	3.16162e+18	5.36396e-39
	8.5	-0.02056	-3.45756	-2.63678e-08	--	3.16162e+18	5.36396e-39
	8.6	-0.02056	-3.45756	-2.498e-08	--	3.16162e+18	5.36396e-39
	8.7	-0.02056	-3.45756	-2.35922e-08	--	3.16162e+18	5.36396e-39
	8.8	-0.02056	-3.45756	-2.25514e-08	--	3.16162e+18	5.36396e-39
	8.9	-0.02056	-3.45756	-2.08167e-08	--	3.16162e+18	5.36396e-39
	9	-0.02056	-3.45756	-1.97758e-08	--	3.16162e+18	5.36396e-39
	9.1	-0.02056	-3.45756	-1.8735e-08	--	3.16162e+18	5.36396e-39
	9.2	-0.02056	-3.45756	-1.76942e-08	--	3.16162e+18	5.36396e-39
	9.3	-0.02056	-3.45756	-1.66533e-08	--	3.16162e+18	5.36396e-39
	9.4	-0.02056	-3.45756	-1.59595e-08	--	3.16162e+18	5.36396e-39
	9.5	-0.02056	-3.45756	-1.45717e-08	--	3.16162e+18	5.36396e-39
	9.6	-0.02056	-3.45756	-1.38778e-08	--	3.16162e+18	5.36396e-39
	9.7	-0.02056	-3.45756	-1.31839e-08	--	3.16162e+18	5.36396e-39
	9.8	-0.02056	-3.45756	-1.249e-08	--	3.16162e+18	5.36396e-39
	9.9	-0.02056	-3.45756	-1.17961e-08	--	3.16162e+18	5.36396e-39
	10	-0.02056	-3.45756	-1.11022e-08	--	3.16162e+18	5.36396e-39
	10.1	-0.02056	-3.45756	-1.04083e-08	--	3.16162e+18	5.36396e-39
	10.2	-0.02056	-3.45756	-1.00614e-08	--	3.16162e+18	5.36396e-39
	10.3	-0.02056	-3.45756	-9.02056e-09	--	3.16162e+18	5.36396e-39
	10.4	-0.02056	-3.45756	-9.02056e-09	--	3.16162e+18	5.36396e-39
	10.5	-0.02056	-3.45756	-7.97973e-09	--	3.16162e+18	5.36396e-39
	10.6	-0.02056	-3.45756	-7.97973e-09	--	3.16162e+18	5.36396e-39
	10.7	-0.02056	-3.45756	-7.28584e-09	--	3.16162e+18	5.36396e-39
	10.8	-0.02056	-3.45756	-6.93889e-09	--	3.16162e+18	5.36396e-39
	10.9	-0.02056	-3.45756	-6.59195e-09	--	3.16162e+18	5.36396e-39
	11	-0.02056	-3.45756	-6.245e-09	--	3.16162e+18	5.36396e-39
	11.1	-0.02056	-3.45756	-5.55112e-09	--	3.16162e+18	5.36396e-39
	11.2	-0.02056	-3.45756	-5.55112e-09	--	3.16162e+18	5.36396e-39
	11.3	-0.02056	-3.45756	-5.20417e-09	--	3.16162e+18	5.36396e-39
	11.4	-0.02056	-3.45756	-4.85723e-09	--	3.16162e+18	5.36396e-39
	11.5	-0.02056	-3.45756	-4.85723e-09	--	3.16162e+18	5.36396e-39
	11.6	-0.02056	-3.45756	-4.16334e-09	--	3.16162e+18	5.36396e-39
	11.7	-0.02056	-3.45756	-4.16334e-09	--	3.16162e+18	5.36396e-39
	11.8	-0.02056	-3.45756	-3.81639e-09	--	3.16162e+18	5.36396e-39
	11.9	-0.02056	-3.45756	-3.81639e-09	--	3.16162e+18	5.36396e-39
	12	-0.02056	-3.45756	-3.46945e-09	--	3.16162e+18	5.36396e-39
	12.1	-0.02056	-3.45756	-3.1225e-09	--	3.16162e+18	5.36396e-39
	12.2	-0.02056	-3.45756	-3.1225e-09	--	3.16162e+18	5.36396e-39
	12.3	-0.02056	-3.45756	-2.77556e-09	--	3.16162e+18	5.36396e-39
	12.4	-0.02056	-3.45756	-2.77556e-09	--	3.16162e+18	5.36396e-39
	12.5	-0.02056	-3.45756	-2.42861e-09	--	3.16162e+18	5.36396e-39
	12.6	-0.02056	-3.45756	-2.42861e-09	--	3.16162e+18	5.36396e-39
	12.7	-0.02056	-3.45756	-2.42861e-09	--	3.16162e+18	5.36396e-39
	12.8	-0.02056	-3.45756	-2.08167e-09	--	3.16162e+18	5.36396e-39
	12.9	-0.02056	-3.45756	-2.08167e-09	--	3.16162e+18	5.36396e-39
	13	-0.02056	-3.45756	-2.08167e-09	--	3.16162e+18	5.36396e-39
	13.1	-0.02056	-3.45756	-1.73472e-09	--	3.16162e+18	5.36396e-39
	13.2	-0.02056	-3.45756	-1.73472e-09	--	3.16162e+18	5.36396e-39
	13.3	-0.02056	-3.45756	-1.38778e-09	--	3.16162e+18	5.36396e-39
	13.4	-0.02056	-3.45756	-1.73472e-09	--	3.16162e+18	5.36396e-39
	13.5	-0.02056	-3.45756	-1.38778e-09	--	3.16162e+18	5.36396e-39
	13.6	-0.02056	-3.45756	-1.38778e-09	--	3.16162e+18	5.36396e-39
	13.7	-0.02056	-3.45756	-1.38778e-09	--	3.16162e+18	5.36396e-39
	13.8	-0.02056	-3.45756	-1.04083e-09	--	3.16162e+18	5.36396e-39
	13.9	-0.02056	-3.45756	-1.04083e-09	--	3.16162e+18	5.36396e-39
	14	-0.02056	-3.45756	-1.04083e-09	--	3.16162e+18	5.36396e-39
	14.1	-0.02056	-3.45756	-1.04083e-09	--	3.16162e+18	5.36396e-39
	14.2	-0.02056	-3.45756	-1.04083e-09	--	3.16162e+18	5.36396e-39
	14.3	-0.02056	-3.45756	-1.04083e-09	--	3.16162e+18	5.36396e-39
	14.4	-0.02056	-3.45756	-6.93889e-10	--	3.16162e+18	5.36396e-39
	14.5	-0.02056	-3.45756	-6.93889e-10	--	3.16162e+18	5.36396e-39
	14.6	-0.02056	-3.45756	-1.04083e-09	--	3.16162e+18	5.36396e-39
	14.7	-0.02056	-3.45756	-6.93889e-10	--	3.16162e+18	5.36396e-39
	14.8	-0.02056	-3.45756	-6.93889e-10	--	3.16162e+18	5.36396e-39
	14.9	-0.02056	-3.45756	-3.46945e-10	--	3.16162e+18	5.36396e-39
	15	-0.02056	-3.45756	-6.93889e-10	--	3.16162e+18	5.36396e-39
	15.1	-0.02056	-3.45756	-6.93889e-10	--	3.16162e+18	5.36396e-39
	15.2	-0.02056	-3.45756	-3.46945e-10	--	3.16162e+18	5.36396e-39
	15.3	-0.02056	-3.45756	-6.93889e-10	--	3.16162e+18	5.36396e-39
	15.4	-0.02056	-3.45756	-3.46945e-10	--	3.16162e+18	5.36396e-39
	15.5	-0.02056	-3.45756	-3.46945e-10	--	3.16162e+18	5.36396e-39
	15.6	-0.02056	-3.45756	-6.93889e-10	--	3.16162e+18	5.36396e-39
	15.7	-0.02056	-3.45756	-3.46945e-10	--	3.16162e+18	5.36396e-39
	15.8	-0.02056	-3.45756	-3.46945e-10	--	3.16162e+18	5.36396e-39
	15.9	-0.02056	-3.45756	-3.46945e-10	--	3.16162e+18	5.36396e-39
	16	-0.02056	-3.45756	-3.46945e-10	--	3.16162e+18	5.36396e-39
	16.1	-0.02056	-3.45756	-3.46945e-10	--	3.16162e+18	5.36396e-39
	16.2	-0.02056	-3.45756	-3.46945e-10	--	3.16162e+18	5.36396e-39
	16.3	-0.02056	-3.45756	0	--	3.16162e+18	5.36396e-39
	16.4	-0.02056	-3.45756	-3.46945e-10	--	3.16162e+18	5.36396e-39
	16.5	-0.02056	-3.45756	-3.46945e-10	--	3.16162e+18	5.36396e-39
	16.6	-0.02056	-3.45756	-3.46945e-10	--	3.16162e+18	5.36396e-39
	16.7	-0.02056	-3.45756	0	--	3.16162e+18	5.36396e-39
	16.8	-0.02056	-3.45756	-3.46945e-10	--	3.16162e+18	5.36396e-39
	16.9	-0.02056	-3.45756	0	--	3.16162e+18	5.36396e-39
	17	-0.02056	-3.45756	-3.46945e-10	--	3.16162e+18	5.36396e-39
	17.1	-0.02056	-3.45756	-3.46945e-10	--	3.16162e+18	5.36396e-39
	17.2	-0.02056	-3.45756	0	--	3.16162e+18	5.36396e-39
	17.3	-0.02056	-3.45756	0	--	3.16162e+18	5.36396e-39
	17.4	-0.02056	-3.45756	-3.46945e-10	--	3.16162e+18	5.36396e-39
	17.5	-0.02056	-3.45756	0	--	3.16162e+18	5.36396e-39
	17.6	-0.02056	-3.45756	-3.46945e-10	--	3.16162e+18	5.36396e-39
	17.7	-0.02056	-3.45756	0	--	3.16162e+18	5.36396e-39
	17.8	-0.02056	-3.45756	0	--	3.16162e+18	5.36396e-39
	17.9	-0.02056	-3.45756	-3.46945e-10	--	3.16162e+18	5.36396e-39
	18	-0.02056	-3.45756	0	--	3.16162e+18	5.36396e-39
	18.1	-0.02056	-3.45756	0	--	3.16162e+18	5.36396e-39
	18.2	-0.02056	-3.45756	-3.46945e-10	--	3.16162e+18	5.36396e-39
	18.3	-0.02056	-3.45756	0	--	3.16162e+18	5.36396e-39
	18.4	-0.02056	-3.45756	0	--	3.16162e+18	5.36396e-39
	18.5	-0.02056	-3.45756	0	--	3.16162e+18	5.36396e-39
	18.6	-0.02056	-3.45756	-3.46945e-10	--	3.16162e+18	5.36396e-39
	18.7	-0.02056	-3.45756	0	--	3.16162e+18	5.36396e-39
	18.8	-0.02056	-3.45756	0	--	3.16162e+18	5.36396e-39
	18.9	-0.02056	-3.45756	0	--	3.16162e+18	5.36396e-39
	19	-0.02056	-3.45756	0	--	3.16162e+18	5.36396e-39
	19.1	-0.02056	-3.45756	-3.46945e-10	--	3.16162e+18	5.36396e-39
	19.2	-0.02056	-3.45756	0	--	3.16162e+18	5.36396e-39
	19.3	-0.02056	-3.45756	0	--	3.16162e+18	5.36396e-39
	19.4	-0.02056	-3.45756	0	--	3.16162e+18	5.36396e-39
	19.5	-0.02056	-3.45756	0	--	3.16162e+18	5.36396e-39
	19.6	-0.02056	-3.45756	0	--	3.16162e+18	5.36396e-39
	19.7	-0.02056	-3.45756	0	--	3.16162e+18	5.36396e-39
	19.8	-0.02056	-3.45756	-3.46945e-10	--	3.16162e+18	5.36396e-39
	19.9	-0.02056	-3.45756	0	--	3.16162e+18	5.36396e-39
	20	-0.02056	-3.45756	0	--	3.16162e+18	5.36396e-39
	20.1	-0.02056	-3.45756	0	--	3.16162e+18	5.36396e-39
	20.2	-0.02056	-3.45756	0	--	3.16162e+18	5.36396e-39
	20.3	-0.02056	-3.45756	0	--	3.16162e+18	5.36396e-39
	20.4	-0.02056	-3.45756	0	--	3.16162e+18	5.36396e-39
	20.5	-0.02056	-3.45756	0	--	3.16162e+18	5.36396e-39
	20.6	-0.02056	-3.45756	0	--	3.16162e+18	5.36396e-39
	20.7	-0.02056	-3.45756	0	--	3.16162e+18	5.36396e-39
	20.8	-0.02056	-3.45756	0	--	3.16162e+18	5.36396e-39
	20.9	-0.02056	-3.45756	0	--	3.16162e+18	5.36396e-39
	21	-0.02056	-3.45756	0	--	3.16162e+18	5.36396e-39
	21.1	-0.02056	-3.45756	-3.46945e-10	--	3.16162e+18	5.36396e-39
	21.2	-0.02056	-3.45756	0	--	3.16162e+18	5.36396e-39
	21.3	-0.02056	-3.45756	0	--	3.16162e+18	5.36396e-39
	21.4	-0.02056	-3.45756	0	--	3.16162e+18	5.36396e-39
	21.5	-0.02056	-3.45756	0	--	3.16162e+18	5.36396e-39
	21.6	-0.02056	-3.45756	0	--	3.16162e+18	5.36396e-39
	21.7	-0.02056	-3.45756	0	--	3.16162e+18	5.36396e-39
	21.8	-0.02056	-3.45756	0	--	3.16162e+18	5.36396e-39
	21.9	-0.02056	-3.45756	0	--	3.16162e+18	5.36396e-39
	22	-0.02056	-3.45756	0	--	3.16162e+18	5.36396e-39
	22.1	-0.02056	-3.45756	0	--	3.16162e+18	5.36396e-39
	22.2	-0.02056	-3.45756	0	--	3.16162e+18	5.36396e-39
	22.3	-0.02056	-3.45756	0	--	3.16162e+18	5.36396e-39
	22.4	-0.02056	-3.45756	0	--	3.16162e+18	5.36396e-39
	22.5	-0.02056	-3.45756	0	--	3.16162e+18	5.36396e-39
	22.6	-0.02056	-3.45756	0	--	3.16162e+18	5.36396e-39
	22.7	-0.02056	-3.45756	0	--	3.16162e+18	5.36396e-39
	22.8	-0.02056	-3.45756	0	--	3.16162e+18	5.36396e-39
	22.9	-0.02056	-3.45756	0	--	3.16162e+18	5.36396e-39
	23	-0.02056	-3.45756	0	--	3.16162e+18	5.36396e-39
	23.1	-0.02056	-3.45756	0	--	3.16162e+18	5.36396e-39
	23.2	-0.02056	-3.45756	0	--	3.16162e+18	5.36396e-39
	23.3	-0.02056	-3.45756	0	--	3.16162e+18	5.36396e-39
	23.4	-0.02056	-3.45756	0	--	3.16162e+18	5.36396e-39
	23.5	-0.02056	-3.45756	0	--	3.16162e+18	5.36396e-39
	23.6	-0.02056	-3.45756	0	--	3.16162e+18	5.36396e-39
	23.7	-0.02056	-3.45756	0	--	3.16162e+18	5.36396e-39
	23.8	-0.02056	-3.45756	0	--	3.16162e+18	5.36396e-39
	23.9	-0.02056	-3.45756	0	--	3.16162e+18	5.36396e-39
	24	-0.02056	-3.45756	0	--	3.16162e+18	5.36396e-39
	24.1	-0.02056	-3.45756	0	--	3.16162e+18	5.36396e-39
	24.2	-0.02056	-3.45756	0	--	3.16162e+18	5.36396e-39
	24.3	-0.02056	-3.45756	0	--	3.16162e+18	5.36396e-39
	24.4	-0.02056	-3.45756	0	--	3.16162e+18	5.36396e-39
	24.5	-0.02056	-3.45756	0	--	3.16162e+18	5.36396e-39
	24.6	-0.02056	-3.45756	0	--	3.16162e+18	5.36396e-39
	24.7	-0.02056	-3.45756	0	--	3.16162e+18	5.36396e-39
	24.8	-0.02056	-3.45756	0	--	3.16162e+18	5.36396e-39
	24.9	-0.02056	-3.45756	0	--	3.16162e+18	5.36396e-39
	25	-0.02056	-3.45756	0	--	3.16162e+18	5.36396e-39
	25.1	-0.02056	-3.45756	0	--	3.16162e+18	5.36396e-39
	25.2	-0.02056	-3.45756	0	--	3.16162e+18	5.36396e-39
	25.3	-0.02056	-3.45756	0	--	3.16162e+18	5.36396e-39
	25.4	-0.02056	-3.45756	0	--	3.16162e+18	5.36396e-39
	25.5	-0.02056	-3.45756	0	--	3.16162e+18	5.36396e-39
	25.6	-0.02056	-3.45756	0	--	3.16162e+18	5.36396e-39
	25.7	-0.02056	-3.45756	0	--	3.16162e+18	5.36396e-39
	25.8	-0.02056	-3.45756	0	--	3.16162e+18	5.36396e-39
	25.9	-0.02056	-3.45756	0	--	3.16162e+18	5.36396e-39
	26	-0.02056	-3.45756	0	--	3.16162e+18	5.36396e-39
	26.1	-0.02056	-3.45756	0	--	3.16162e+18	5.36396e-39
	26.2	-0.02056	-3.45756	0	--	3.16162e+18	5.36396e-39
	26.3	-0.02056	-3.45756	0	--	3.16162e+18	5.36396e-39
	26.4	-0.02056	-3.45756	0	--	3.16162e+18	5.36396e-39
	26.5	-0.02056	-3.45756	0	--	3.16162e+18	5.36396e-39
	26.6	-0.02056	-3.45756	0	--	3.16162e+18	5.36396e-39
	26.7	-0.02056	-3.45756	0	--	3.16162e+18	5.36396e-39
	26.8	-0.02056	-3.45756	0	--	3.16162e+18	5.36396e-39
	26.9	-0.02056	-3.45756	0	--	3.16162e+18	5.36396e-39
	27	-0.02056	-3.45756	0	--	3.16162e+18	5.36396e-39
	27.1	-0.02056	-3.45756	0	--	3.16162e+18	5.36396e-39
	27.2	-0.02056	-3.45756	0	--	3.16162e+18	5.36396e-39
	27.3	-0.02056	-3.45756	0	--	3.16162e+18	5.36396e-39
	27.4	-0.02056	-3.45756	0	--	3.16162e+18	5.36396e-39
	27.5	-0.02056	-3.45756	0	--	3.16162e+18	5.36396e-39
	27.6	-0.02056	-3.45756	0	--	3.16162e+18	5.36396e-39
	27.7	-0.02056	-3.45756	0	--	3.16162e+18	5.36396e-39
	27.8	-0.02056	-3.45756	0	--	3.16162e+18	5.36396e-39
	27.9	-0.02056	-3.45756	0	--	3.16162e+18	5.36396e-39
	28	-0.02056	-3.45756	0	--	3.16162e+18	5.36396e-39
	28.1	-0.02056	-3.45756	0	--	3.16162e+18	5.36396e-39
	28.2	-0.02056	-3.45756	0	--	3.16162e+18	5.36396e-39
	28.3	-0.02056	-3.45756	0	--	3.16162e+18	5.36396e-39
	28.4	-0.02056	-3.45756	0	--	3.16162e+18	5.36396e-39
	28.5	-0.02056	-3.45756	0	--	3.16162e+18	5.36396e-39
	28.6	-0.02056	-3.45756	0	--	3.16162e+18	5.36396e-39
	28.7	-0.02056	-3.45756	0	--	3.16162e+18	5.36396e-39
	28.8	-0.02056	-3.45756	0	--	3.16162e+18	5.36396e-39
	28.9	-0.02056	-3.45756	0	--	3.16162e+18	5.36396e-39
	29	-0.02056	-3.45756	0	--	3.16162e+18	5.36396e-39
	29.1	-0.02056	-3.45756	0	--	3.16162e+18	5.36396e-39
	29.2	-0.02056	-3.45756	0	--	3.16162e+18	5.36396e-39
	29.3	-0.02056	-3.45756	0	--	3.16162e+18	5.36396e-39
	29.4	-0.02056	-3.45756	0	--	3.16162e+18	5.36396e-39
	29.5	-0.02056	-3.45756	0	--	3.16162e+18	5.36396e-39
	29.6	-0.02056	-3.45756	0	--	3.16162e+18	5.36396e-39
	29.7	-0.02056	-3.45756	0	--	3.16162e+18	5.36396e-39
	29.8	-0.02056	-3.45756	0	--	3.16162e+18	5.36396e-39
	29.9	-0.02056	-3.45756	0	--	3.16162e+18	5.36396e-39
	30	-0.02056	-3.45756	0	--	3.16162e+18	5.36396e-39
	30.1	-0.02056	-3.45756	0	--	3.16162e+18	5.36396e-39
	30.2	-0.02056	-3.45756	0	--	3.16162e+18	5.36396e-39
	30.3	-0.02056	-3.45756	0	--	3.16162e+18	5.36396e-39
	30.4	-0.02056	-3.45756	0	--	3.16162e+18	5.36396e-39
	30.5	-0.02056	-3.45756	0	--	3.16162e+18	5.36396e-39
	30.6	-0.02056	-3.45756	0	--	3.16162e+18	5.36396e-39
	30.7	-0.02056	-3.45756	0	--	3.16162e+18	5.36396e-39
	30.8	-0.02056	-3.45756	0	--	3.16162e+18	5.36396e-39
	30.9	-0.02056	-3.45756	0	--	3.16162e+18	5.36396e-39
	31	-0.02056	-3.45756	0	--	3.16162e+18	5.36396e-39
	31.1	-0.02056	-3.45756	0	--	3.16162e+18	5.36396e-39
	31.2	-0.02056	-3.45756	0	--	3.16162e+18	5.36396e-39
	31.3	-0.02056	-3.45756	0	--	3.16162e+18	5.36396e-39
	31.4	-0.02056	-3.45756	0	--	3.16162e+18	5.36396e-39
	31.5	-0.02056	-3.45756	0	--	3.16162e+18	5.36396e-39
	31.6	-0.02056	-3.45756	0	--	3.16162e+18	5.36396e-39
	31.7	-0.02056	-3.45756	0	--	3.16162e+18	5.36396e-39
	31.8	-0.02056	-3.45756	0	--	3.16162e+18	5.36396e-39
	31.9	-0.02056	-3.45756	0	--	3.16162e+18	5.36396e-39
	32	-0.02056	-3.45756	0	--	3.16162e+18	5.36396e-39
	32.1	-0.02056	-3.45756	0	--	3.16162e+18	5.36396e-39
	32.2	-0.02056	-3.45756	0	--	3.16162e+18	5.36396e-39
	32.3	-0.02056	-3.45756	0	--	3.16162e+18	5.36396e-39
	32.4	-0.02056	-3.45756	0	--	3.16162e+18	5.36396e-39
	32.5	-0.02056	-3.45756	0	--	3.16162e+18	5.36396e-39
	32.6	-0.02056	-3.45756	0	--	3.16162e+18	5.36396e-39
	32.7	-0.02056	-3.45756	0	--	3.16162e+18	5.36396e-39
	32.8	-0.02056	-3.45756	0	--	3.16162e+18	5.36396e-39
	32.9	-0.02056	-3.45756	0	--	3.16162e+18	5.36396e-39
	33	-0.02056	-3.45756	0	--	3.16162e+18	5.36396e-39
	33.1	-0.02056	-3.45756	0	--	3.16162e+18	5.36396e-39
	33.2	-0.02056	-3.45756	0	--	3.16162e+18	5.36396e-39
	33.3	-0.02056	-3.45756	0	--	3.16162e+18	5.36396e-39
	33.4	-0.02056	-3.45756	0	--	3.16162e+18	5.36396e-39
	33.5	-0.02056	-3.45756	0	--	3.16162e+18	5.36396e-39
	33.6	-0.02056	-3.45756	0	--	3.16162e+18	5.36396e-39
	33.7	-0.02056	-3.45756	0	--	3.16162e+18	5.36396e-39
	33.8	-0.02056	-3.45756	0	--	3.16162e+18	5.36396e-39
	33.9	-0.02056	-3.45756	0	--	3.16162e+18	5.36396e-39
	34	-0.02056	-3.45756	0	--	3.16162e+18	5.36396e-39
	34.1	-0.02056	-3.45756	0	--	3.16162e+18	5.36396e-39
	34.2	-0.02056	-3.45756	0	--	3.16162e+18	5.36396e-39
	34.3	-0.02056	-3.45756	0	--	3.16162e+18	5.36396e-39
	34.4	-0.02056	-3.45756	0	--	3.16162e+18	5.36396e-39
	34.5	-0.02056	-3.45756	0	--	3.16162e+18	5.36396e-39
	34.6	-0.02056	-3.45756	0	--	3.16162e+18	5.36396e-39
	34.7	-0.02056	-3.45756	0	--	3.16162e+18	5.36396e-39
	34.8	-0.02056	-3.45756	0	--	3.16162e+18	5.36396e-39
	34.9	-0.02056	-3.45756	0	--	3.16162e+18	5.36396e-39
	35	-0.02056	-3.45756	0	--	3.16162e+18	5.36396e-39
	35.1	-0.02056	-3.45756	0	--	3.16162e+18	5.36396e-39
	35.2	-0.02056	-3.45756	0	--	3.16162e+18	5.36396e-39
	35.3	-0.02056	-3.45756	0	--	3.16162e+18	5.36396e-39
	35.4	-0.02056	-3.45756	0	--	3.16162e+18	5.36396e-39
	35.5	-0.02056	-3.45756	0	--	3.16162e+18	5.36396e-39
	35.6	-0.02056	-3.45756	0	--	3.16162e+18	5.36396e-39
	35.7	-0.02056	-3.45756	0	--	3.16162e+18	5.36396e-39
	35.8	-0.02056	-3.45756	0	--	3.16162e+18	5.36396e-39
	35.9	-0.02056	-3.45756	0	--	3.16162e+18	5.36396e-39
	36	-0.02056	-3.45756	0	--	3.16162e+18	5.36396e-39
	36.1	-0.02056	-3.45756	0	--	3.16162e+18	5.36396e-39
	36.2	-0.02056	-3.45756	0	--	3.16162e+18	5.36396e-39
	36.3	-0.02056	-3.45756	3.46945e-10	--	3.16162e+18	5.36396e-39
	36.4	-0.02056	-3.45756	0	--	3.16162e+18	5.36396e-39
	36.5	-0.02056	-3.45756	0	--	3.16162e+18	5.36396e-39
	36.6	-0.02056	-3.45756	0	--	3.16162e+18	5.36396e-39
	36.7	-0.02056	-3.45756	0	--	3.16162e+18	5.36396e-39
	36.8	-0.02056	-3.45756	0	--	3.16162e+18	5.36396e-39
	36.9	-0.02056	-3.45756	0	--	3.16162e+18	5.36396e-39
	37	-0.02056	-3.45756	0	--	3.16162e+18	5.36396e-39
	37.1	-0.02056	-3.45756	0	--	3.16162e+18	5.36396e-39
	37.2	-0.02056	-3.45756	0	--	3.16162e+18	5.36396e-39
	37.3	-0.02056	-3.45756	0	--	3.16162e+18	5.36396e-39
	37.4	-0.02056	-3.45756	0	--	3.16162e+18	5.36396e-39
	37.5	-0.02056	-3.45756	0	--	3.16162e+18	5.36396e-39
	37.6	-0.02056	-3.45756	3.46945e-10	--	3.16162e+18	5.36396e-39
	37.7	-0.02056	-3.45756	0	--	3.16162e+18	5.36396e-39
	37.8	-0.02056	-3.45756	0	--	3.16162e+18	5.36396e-39
	37.9	-0.02056	-3.45756	0	--	3.16162e+18	5.36396e-39
	38	-0.02056	-3.45756	0	--	3.16162e+18	5.36396e-39
	38.1	-0.02056	-3.45756	0	--	3.16162e+18	5.36396e-39
	38.2	-0.02056	-3.45756	0	--	3.16162e+18	5.36396e-39
	38.3	-0.02056	-3.45756	3.46945e-10	--	3.16162e+18	5.36396e-39
	38.4	-0.02056	-3.45756	0	--	3.16162e+18	5.36396e-39
	38.5	-0.02056	-3.45756	0	--	3.16162e+18	5.36396e-39
	38.6	-0.02056	-3.45756	0	--	3.16162e+18	5.36396e-39
	38.7	-0.02056	-3.45756	0	--	3.16162e+18	5.36396e-39
	38.8	-0.02056	-3.45756	3.46945e-10	--	3.16162e+18	5.36396e-39
	38.9	-0.02056	-3.45756	0	--	3.16162e+18	5.36396e-39
	39	-0.02056	-3.45756	0	--	3.16162e+18	5.36396e-39
	39.1	-0.02056	-3.45756	0	--	3.16162e+18	5.36396e-39
	39.2	-0.02056	-3.45756	3.46945e-10	--	3.16162e+18	5.36396e-39
	39.3	-0.02056	-3.45756	0	--	3.16162e+18	5.36396e-39
	39.4	-0.02056	-3.45756	0	--	3.16162e+18	5.36396e-39
	39.5	-0.02056	-3.45756	3.46945e-10	--	3.16162e+18	5.36396e-39
	39.6	-0.02056	-3.45756	0	--	3.16162e+18	5.36396e-39
	39.7	-0.02056	-3.45756	0	--	3.16162e+18	5.36396e-39
	39.8	-0.02056	-3.45756	3.46945e-10	--	3.16162e+18	5.36396e-39
	39.9	-0.02056	-3.45756	0	--	3.16162e+18	5.36396e-39
	40	-0.02056	-3.45756	3.46945e-10	--	3.16162e+18	5.36396e-39
	40.1	-0.02056	-3.45756	0	--	3.16162e+18	5.36396e-39
	40.2	-0.02056	-3.45756	3.46945e-10	--	3.16162e+18	5.36396e-39
	40.3	-0.02056	-3.45756	0	--	3.16162e+18	5.36396e-39
	40.4	-0.02056	-3.45756	3.46945e-10	--	3.16162e+18	5.36396e-39
	40.5	-0.02056	-3.45756	0	--	3.16162e+18	5.36396e-39
	40.6	-0.02056	-3.45756	3.46945e-10	--	3.16162e+18	5.36396e-39
	40.7	-0.02056	-3.45756	3.46945e-10	--	3.16162e+18	5.36396e-39
	40.8	-0.02056	-3.45756	0	--	3.16162e+18	5.36396e-39
	40.9	-0.02056	-3.45756	3.46945e-10	--	3.16162e+18	5.36396e-39
	41	-0.02056	-3.45756	3.46945e-10	--	3.16162e+18	5.36396e-39
	41.1	-0.02056	-3.45756	3.46945e-10	--	3.16162e+18	5.36396e-39
	41.2	-0.02056	-3.45756	0	--	3.16162e+18	5.36396e-39
	41.3	-0.02056	-3.45756	3.46945e-10	--	3.16162e+18	5.36396e-39
	41.4	-0.02056	-3.45756	3.46945e-10	--	3.16162e+18	5.36396e-39
	41.5	-0.02056	-3.45756	3.46945e-10	--	3.16162e+18	5.36396e-39
	41.6	-0.02056	-3.45756	3.46945e-10	--	3.16162e+18	5.36396e-39
	41.7	-0.02056	-3.45756	6.93889e-10	--	3.16162e+18	5.36396e-39
	41.8	-0.02056	-3.45756	3.46945e-10	--	3.16162e+18	5.36396e-39
	41.9	-0.02056	-3.45756	3.46945e-10	--	3.16162e+18	5.36396e-39
	42	-0.02056	-3.45756	6.93889e-10	--	3.16162e+18	5.36396e-39
	42.1	-0.02056	-3.45756	3.46945e-10	--	3.16162e+18	5.36396e-39
	42.2	-0.02056	-3.45756	6.93889e-10	--	3.16162e+18	5.36396e-39
	42.3	-0.02056	-3.45756	3.46945e-10	--	3.16162e+18	5.36396e-39
	42.4	-0.02056	-3.45756	6.93889e-10	--	3.16162e+18	5.36396e-39
	42.5	-0.02056	-3.45756	6.93889e-10	--	3.16162e+18	5.36396e-39
	42.6	-0.02056	-3.45756	6.93889e-10	--	3.16162e+18	5.36396e-39
	42.7	-0.02056	-3.45756	6.93889e-10	--	3.16162e+18	5.36396e-39
	42.8	-0.02056	-3.45756	6.93889e-10	--	3.16162e+18	5.36396e-39
	42.9	-0.02056	-3.45756	1.04083e-09	--	3.16162e+18	5.36396e-39
	43	-0.02056	-3.45756	6.93889e-10	--	3.16162e+18	5.36396e-39
	43.1	-0.02056	-3.45756	1.04083e-09	--	3.16162e+18	5.36396e-39
	43.2	-0.02056	-3.45756	6.93889e-10	--	3.16162e+18	5.36396e-39
	43.3	-0.02056	-3.45756	1.04083e-09	--	3.16162e+18	5.36396e-39
	43.4	-0.02056	-3.45756	1.38778e-09	--	3.16162e+18	5.36396e-39
	43.5	-0.02056	-3.45756	1.04083e-09	--	3.16162e+18	5.36396e-39
	43.6	-0.02056	-3.45756	1.04083e-09	--	3.16162e+18	5.36396e-39
	43.7	-0.02056	-3.45756	1.38778e-09	--	3.16162e+18	5.36396e-39
	43.8	-0.02056	-3.45756	1.38778e-09	--	3.16162e+18	5.36396e-39
	43.9	-0.02056	-3.45756	1.38778e-09	--	3.16162e+18	5.36396e-39
	44	-0.02056	-3.45756	1.73472e-09	--	3.16162e+18	5.36396e-39
	44.1	-0.02056	-3.45756	1.38778e-09	--	3.16162e+18	5.36396e-39
	44.2	-0.02056	-3.45756	1.73472e-09	--	3.16162e+18	5.36396e-39
	44.3	-0.02056	-3.45756	2.08167e-09	--	3.16162e+18	5.36396e-39
	44.4	-0.02056	-3.45756	1.73472e-09	--	3.16162e+18	5.36396e-39
	44.5	-0.02056	-3.45756	2.08167e-09	--	3.16162e+18	5.36396e-39
	44.6	-0.02056	-3.45756	2.42861e-09	--	3.16162e+18	5.36396e-39
	44.7	-0.02056	-3.45756	2.08167e-09	--	3.16162e+18	5.36396e-39
	44.8	-0.02056	-3.45756	2.42861e-09	--	3.16162e+18	5.36396e-39
	44.9	-0.02056	-3.45756	2.77556e-09	--	3.16162e+18	5.36396e-39
	45	-0.02056	-3.45756	2.77556e-09	--	3.16162e+18	5.36396e-39
	45.1	-0.02056	-3.45756	2.77556e-09	--	3.16162e+18	5.36396e-39
	45.2	-0.02056	-3.45756	3.1225e-09	--	3.16162e+18	5.36396e-39
	45.3	-0.02056	-3.45756	3.46945e-09	--	3.16162e+18	5.36396e-39
	45.4	-0.02056	-3.45756	3.46945e-09	--	3.16162e+18	5.36396e-39
	45.5	-0.02056	-3.45756	3.81639e-09	--	3.16162e+18	5.36396e-39
	45.6	-0.02056	-3.45756	3.81639e-09	--	3.16162e+18	5.36396e-39
	45.7	-0.02056	-3.45756	4.16334e-09	--	3.16162e+18	5.36396e-39
	45.8	-0.02056	-3.45756	4.51028e-09	--	3.16162e+18	5.36396e-39
	45.9	-0.02056	-3.45756	4.51028e-09	--	3.16162e+18	5.36396e-39
	46	-0.02056	-3.45756	4.85723e-09	--	3.16162e+18	5.36396e-39
	46.1	-0.02056	-3.45756	5.55112e-09	--	3.16162e+18	5.36396e-39
	46.2	-0.02056	-3.45756	5.55112e-09	--	3.16162e+18	5.36396e-39
	46.3	-0.02056	-3.45756	5.89806e-09	--	3.16162e+18	5.36396e-39
	46.4	-0.02056	-3.45756	6.245e-09	--	3.16162e+18	5.36396e-39
	46.5	-0.02056	-3.45756	6.59195e-09	--	3.16162e+18	5.36396e-39
	46.6	-0.02056	-3.45756	6.93889e-09	--	3.16162e+18	5.36396e-39
	46.7	-0.02056	-3.45756	7.63278e-09	--	3.16162e+18	5.36396e-39
	46.8	-0.02056	-3.45756	7.63278e-09	--	3.16162e+18	5.36396e-39
	46.9	-0.02056	-3.45756	8.67362e-09	--	3.16162e+18	5.36396e-39
	47	-0.02056	-3.45756	8.67362e-09	--	3.16162e+18	5.36396e-39
	47.1	-0.02056	-3.45756	9.36751e-09	--	3.16162e+18	5.36396e-39
	47.2	-0.02056	-3.45756	1.00614e-08	--	3.16162e+18	5.36396e-39
	47.3	-0.02056	-3.45756	1.07553e-08	--	3.16162e+18	5.36396e-39
	47.4	-0.02056	-3.45756	1.11022e-08	--	3.16162e+18	5.36396e-39
	47.5	-0.02056	-3.45756	1.17961e-08	--	3.16162e+18	5.36396e-39
	47.6	-0.02056	-3.45756	1.2837e-08	--	3.16162e+18	5.36396e-39
	47.7	-0.02056	-3.45756	1.31839e-08	--	3.16162e+18	5.36396e-39
	47.8	-0.02056	-3.45756	1.42247e-08	--	3.16162e+18	5.36396e-39
	47.9	-0.02056	-3.45756	1.49186e-08	--	3.16162e+18	5.36396e-39
	48	-0.02056	-3.45756	1.59595e-08	--	3.16162e+18	5.36396e-39
	48.1	-0.02056	-3.45756	1.70003e-08	--	3.16162e+18	5.36396e-39
	48.2	-0.02056	-3.45756	1.76942e-08	--	3.16162e+18	5.36396e-39
	48.3	-0.02056	-3.45756	1.9082e-08	--	3.16162e+18	5.36396e-39
	48.4	-0.02056	-3.45756	2.01228e-08	--	3.16162e+18	5.36396e-39
	48.5	-0.02056	-3.45756	2.11636e-08	--	3.16162e+18	5.36396e-39
	48.6	-0.02056	-3.45756	2.28983e-08	--	3.16162e+18	5.36396e-39
	48.7	-0.02056	-3.45756	2.39392e-08	--	3.16162e+18	5.36396e-39
	48.8	-0.02056	-3.45756	2.5327e-08	--	3.16162e+18	5.36396e-39
	48.9	-0.02056	-3.45756	2.67147e-08	--	3.16162e+18	5.36396e-39
	49	-0.02056	-3.45756	2.87964e-08	--	3.16162e+18	5.36396e-39
	49.1	-0.02056	-3.45756	3.01842e-08	--	3.16162e+18	5.36396e-39
	49.2	-0.02056	-3.45756	3.19189e-08	--	3.16162e+18	5.36396e-39
	49.3	-0.02056	-3.45756	3.40006e-08	--	3.16162e+18	5.36396e-39
	49.4	-0.02056	-3.45756	3.60822e-08	--	3.16162e+18	5.36396e-39
	49.5	-0.02056	-3.45756	3.81639e-08	--	3.16162e+18	5.36396e-39
	49.6	-0.02056	-3.45756	4.05925e-08	--	3.16162e+18	5.36396e-39
	49.7	-0.02056	-3.45756	4.30211e-08	--	3.16162e+18	5.36396e-39
	49.8	-0.02056	-3.45756	4.54498e-08	--	3.16162e+18	5.36396e-39
	49.9	-0.02056	-3.45756	4.82253e-08	--	3.16162e+18	5.36396e-39
	50	-0.02056	-3.45756	5.10009e-08	--	3.16162e+18	5.36396e-39
	50.1	-0.02056	-3.45756	5.44703e-08	--	3.16162e+18	5.36396e-39
	50.2	-0.02056	-3.45756	5.72459e-08	--	3.16162e+18	5.36396e-39
	50.3	-0.02056	-3.45756	6.10623e-08	--	3.16162e+18	5.36396e-39
	50.4	-0.02056	-3.45756	6.45317e-08	--	3.16162e+18	5.36396e-39
	50.5	-0.02056	-3.45756	6.8695e-08	--	3.16162e+18	5.36396e-39
	50.6	-0.02056	-3.45756	7.25114e-08	--	3.16162e+18	5.36396e-39
	50.7	-0.02056	-3.45756	7.70217e-08	--	3.16162e+18	5.36396e-39
	50.8	-0.02056	-3.45756	8.1532e-08	--	3.16162e+18	5.36396e-39
	50.9	-0.02056	-3.45756	8.63892e-08	--	3.16162e+18	5.36396e-39
	51	-0.02056	-3.45756	9.15934e-08	--	3.16162e+18	5.36396e-39
	51.1	-0.02056	-3.45756	9.71445e-08	--	3.16162e+18	5.36396e-39
	51.2	-0.02056	-3.45756	1.03043e-07	--	3.16162e+18	5.36396e-39
	51.3	-0.02056	-3.45756	1.09288e-07	--	3.16162e+18	5.36396e-39
	51.4	-0.02056	-3.45756	1.15533e-07	--	3.16162e+18	5.36396e-39
	51.5	-0.02056	-3.45756	1.22818e-07	--	3.16162e+18	5.36396e-39
	51.6	-0.02056	-3.45756	1.30104e-07	--	3.16162e+18	5.36396e-39
	51.7	-0.02056	-3.45756	1.38084e-07	--	3.16162e+18	5.36396e-39
	51.8	-0.02056	-3.45756	1.46064e-07	--	3.16162e+18	5.36396e-39
	51.9	-0.02056	-3.45756	1.55084e-07	--	3.16162e+18	5.36396e-39
	52	-0.02056	-3.45756	1.64105e-07	--	3.16162e+18	5.36396e-39
	52.1	-0.02056	-3.45756	1.74166e-07	--	3.16162e+18	5.36396e-39
	52.2	-0.02056	-3.45756	1.84575e-07	--	3.16162e+18	5.36396e-39
	52.3	-0.02056	-3.45756	1.95677e-07	--	3.16162e+18	5.36396e-39
	52.4	-0.02056	-3.45756	2.07473e-07	--	3.16162e+18	5.36396e-39
	52.5	-0.02056	-3.45756	2.19963e-07	--	3.16162e+18	5.36396e-39
	52.6	-0.02056	-3.45756	2.33147e-07	--	3.16162e+18	5.36396e-39
	52.7	-0.02056	-3.45756	2.47372e-07	--	3.16162e+18	5.36396e-39
	52.8	-0.02056	-3.45756	2.61943e-07	--	3.16162e+18	5.36396e-39
	52.9	-0.02056	-3.45756	2.77556e-07	--	3.16162e+18	5.36396e-39
	53	-0.02056	-3.45756	2.94556e-07	--	3.16162e+18	5.36396e-39
	53.1	-0.02056	-3.45756	3.11903e-07	--	3.16162e+18	5.36396e-39
	53.2	-0.02056	-3.45756	3.30985e-07	--	3.16162e+18	5.36396e-39
	53.3	-0.02056	-3.45756	3.50761e-07	--	3.16162e+18	5.36396e-39
	53.4	-0.02056	-3.45756	3.71925e-07	--	3.16162e+18	5.36396e-39
	53.5	-0.02056	-3.45756	3.94129e-07	--	3.16162e+18	5.36396e-39
	53.6	-0.02056	-3.45756	4.17721e-07	--	3.16162e+18	5.36396e-39
	53.7	-0.02056	-3.45756	4.43048e-07	--	3.16162e+18	5.36396e-39
	53.8	-0.02056	-3.45756	4.69416e-07	--	3.16162e+18	5.36396e-39
	53.9	-0.02056	-3.45756	4.97866e-07	--	3.16162e+18	5.36396e-39
	54	-0.02056	-3.45756	5.27703e-07	--	3.16162e+18	5.36396e-39
	54.1	-0.02056	-3.45756	5.59275e-07	--	3.16162e+18	5.36396e-39
	54.2	-0.02056	-3.45756	5.92928e-07	--	3.16162e+18	5.36396e-39
	54.3	-0.02056	-3.45756	6.28664e-07	--	3.16162e+18	5.36396e-39
	54.4	-0.02056	-3.45756	6.66134e-07	--	3.16162e+18	5.36396e-39
	54.5	-0.02056	-3.45756	7.06379e-07	--	3.16162e+18	5.36396e-39
	54.6	-0.02056	-3.45756	7.49054e-07	--	3.16162e+18	5.36396e-39
	54.7	-0.02056	-3.45756	7.93809e-07	--	3.16162e+18	5.36396e-39
	54.8	-0.02056	-3.45756	8.41341e-07	--	3.16162e+18	5.36396e-39
	54.9	-0.02056	-3.45756	8.91995e-07	--	3.16162e+18	5.36396e-39
	55	-0.02056	-3.45756	9.45771e-07	--	3.16162e+18	5.36396e-39
	55.1	-0.02056	-3.45756	1.00232e-06	--	3.16162e+18	5.36396e-39
	55.2	-0.02056	-3.45756	1.06269e-06	--	3.16162e+18	5.36396e-39
	55.3	-0.02056	-3.45756	1.12653e-06	--	3.16162e+18	5.36396e-39
	55.4	-0.02056	-3.45756	1.19418e-06	--	3.16162e+18	5.36396e-39
	55.5	-0.02056	-3.45756	1.266e-06	--	3.16162e+18	5.36396e-39
	55.6	-0.02056	-3.45756	1.34198e-06	--	3.16162e+18	5.36396e-39
	55.7	-0.02056	-3.45756	1.42282e-06	--	3.16162e+18	5.36396e-39
	55.8	-0.02056	-3.45756	1.50817e-06	--	3.16162e+18	5.36396e-39
	55.9	-0.02056	-3.45756	1.59872e-06	--	3.16162e+18	5.36396e-39
	56	-0.02056	-3.45756	1.69482e-06	--	3.16162e+18	5.36396e-39
	56.1	-0.02056	-3.45756	1.79648e-06	--	3.16162e+18	5.36396e-39
	56.2	-0.02056	-3.45756	1.90438e-06	--	3.16162e+18	5.36396e-39
	56.3	-0.02056	-3.45756	2.01887e-06	--	3.16162e+18	5.36396e-39
	56.4	-0.02056	-3.45756	2.1403e-06	--	3.16162e+18	5.36396e-39
	56.5	-0.02056	-3.45756	2.26902e-06	--	3.16162e+18	5.36396e-39
	56.6	-0.02056	-3.45756	2.40502e-06	--	3.16162e+18	5.36396e-39
	56.7	-0.02056	-3.45756	2.5497e-06	--	3.16162e+18	5.36396e-39
	56.8	-0.02056	-3.45756	2.7027e-06	--	3.16162e+18	5.36396e-39
	56.9	-0.02056	-3.45756	2.86507e-06	--	3.16162e+18	5.36396e-39
	57	-0.02056	-3.45756	3.0375e-06	--	3.16162e+18	5.36396e-39
	57.1	-0.02056	-3.45756	3.21965e-06	--	3.16162e+18	5.36396e-39
	57.2	-0.02056	-3.45756	3.41324e-06	--	3.16162e+18	5.36396e-39
	57.3	-0.02056	-3.45756	3.61829e-06	--	3.16162e+18	5.36396e-39
	57.4	-0.02056	-3.45756	3.83582e-06	--	3.16162e+18	5.36396e-39
	57.5	-0.02056	-3.45756	4.06619e-06	--	3.16162e+18	5.36396e-39
	57.6	-0.02056	-3.45756	4.31009e-06	--	3.16162e+18	5.36396e-39
	57.7	-0.02056	-3.45756	4.56961e-06	--	3.16162e+18	5.36396e-39
	57.8	-0.02056	-3.45756	4.84369e-06	--	3.16162e+18	5.36396e-39
	57.9	-0.02056	-3.45756	5.13513e-06	--	3.16162e+18	5.36396e-39
	58	-0.02056	-3.45756	5.44322e-06	--	3.16162e+18	5.36396e-39
	58.1	-0.02056	-3.45756	5.77038e-06	--	3.16162e+18	5.36396e-39
	58.2	-0.02056	-3.45756	6.11698e-06	--	3.16162e+18	5.36396e-39
	58.3	-0.02056	-3.45756	6.48474e-06	--	3.16162e+18	5.36396e-39
	58.4	-0.02056	-3.45756	6.87402e-06	--	3.16162e+18	5.36396e-39
	58.5	-0.02056	-3.45756	7.28723e-06	--	3.16162e+18	5.36396e-39
	58.6	-0.02056	-3.45756	7.72507e-06	--	3.16162e+18	5.36396e-39
	58.7	-0.02056	-3.45756	8.18894e-06	--	3.16162e+18	5.36396e-39
	58.8	-0.02056	-3.45756	8.68125e-06	--	3.16162e+18	5.36396e-39
	58.9	-0.02056	-3.45756	9.20271e-06	--	3.16162e+18	5.36396e-39
	59	-0.02056	-3.45756	9.75539e-06	--	3.16162e+18	5.36396e-39
	59.1	-0.02056	-3.45756	1.03414e-05	--	3.16162e+18	5.36396e-39
	59.2	-0.02056	-3.45756	1.09631e-05	--	3.16162e+18	5.36396e-39
	59.3	-0.02056	-3.45756	1.16213e-05	--	3.16162e+18	5.36396e-39
	59.4	-0.02056	-3.45756	1.232e-05	--	3.16162e+18	5.36396e-39
	59.5	-0.02056	-3.45756	1.30597e-05	--	3.16162e+18	5.36396e-39
	59.6	-0.02056	-3.45756	1.38445e-05	--	3.16162e+18	5.36396e-39
	59.7	-0.02056	-3.45756	1.46761e-05	--	3.16162e+18	5.36396e-39
	59.8	-0.02056	-3.45756	1.5558e-05	--	3.16162e+18	5.36396e-39
	59.9	-0.02056	-3.45756	1.64927e-05	--	3.16162e+18	5.36396e-39
	60	-0.02056	-3.45756	1.74836e-05	--	3.16162e+18	5.36396e-39
	60.1	-0.02056	-3.45756	1.85338e-05	--	3.16162e+18	5.36396e-39
	60.2	-0.02056	-3.45756	1.96475e-05	--	3.16162e+18	5.36396e-39
	60.3	-0.02056	-3.45756	2.08278e-05	--	3.16162e+18	5.36396e-39
	60.4	-0.02056	-3.45756	2.20789e-05	--	3.16162e+18	5.36396e-39
	60.5	-0.02056	-3.45756	2.34056e-05	--	3.16162e+18	5.36396e-39
	60.6	-0.02056	-3.45756	2.48117e-05	--	3.16162e+18	5.36396e-39
	60.7	-0.02056	-3.45756	2.63022e-05	--	3.16162e+18	5.36396e-39
	60.8	-0.02056	-3.45756	2.78826e-05	--	3.16162e+18	5.36396e-39
	60.9	-0.02056	-3.45756	2.95576e-05	--	3.16162e+18	5.36396e-39
	61	-0.02056	-3.45756	3.13336e-05	--	3.16162e+18	5.36396e-39
	61.1	-0.02056	-3.45756	3.32158e-05	--	3.16162e+18	5.36396e-39
	61.2	-0.02056	-3.45756	3.52118e-05	--	3.16162e+18	5.36396e-39
	61.3	-0.02056	-3.45756	3.73267e-05	--	3.16162e+18	5.36396e-39
	61.4	-0.02056	-3.45756	3.95694e-05	--	3.16162e+18	5.36396e-39
	61.5	-0.02056	-3.45756	4.19467e-05	--	3.16162e+18	5.36396e-39
	61.6	-0.02056	-3.45756	4.44669e-05	--	3.16162e+18	5.36396e-39
	61.7	-0.02056	-3.45756	4.71383e-05	--	3.16162e+18	5.36396e-39
	61.8	-0.02056	-3.45756	4.99704e-05	--	3.16162e+18	5.36396e-39
	61.9	-0.02056	-3.45756	5.29726e-05	--	3.16162e+18	5.36396e-39
	62	-0.02056	-3.45756	5.61547e-05	--	3.16162e+18	5.36396e-39
	62.1	-0.02056	-3.45756	5.95288e-05	--	3.16162e+18	5.36396e-39
	62.2	-0.02056	-3.45756	6.31051e-05	--	3.16162e+18	5.36396e-39
	62.3	-0.02056	-3.45756	6.68961e-05	--	3.16162e+18	5.36396e-39
	62.4	-0.02056	-3.45756	7.09151e-05	--	3.16162e+18	5.36396e-39
	62.5	-0.02056	-3.45756	7.5176e-05	--	3.16162e+18	5.36396e-39
	62.6	-0.02056	-3.45756	7.96922e-05	--	3.16162e+18	5.36396e-39
	62.7	-0.02056	-3.45756	8.448e-05	--	3.16162e+18	5.36396e-39
	62.8	-0.02056	-3.45756	8.95554e-05	--	3.16162e+18	5.36396e-39
	62.9	-0.02056	-3.45756	9.49355e-05	--	3.16162e+18	5.36396e-39
	63	-0.02056	-3.45756	0.000100639	--	3.16162e+18	5.36396e-39
	63.1	-0.02056	-3.45756	0.000106686	--	3.16162e+18	5.36396e-39
	63.2	-0.02056	-3.45756	0.000113095	--	3.16162e+18	5.36396e-39
	63.3	-0.02056	-3.45756	0.00011989	--	3.16162e+18	5.36396e-39
	63.4	-0.02056	-3.45756	0.000127092	--	3.16162e+18	5.36396e-39
	63.5	-0.02056	-3.45756	0.000134728	--	3.16162e+18	5.36396e-39
	63.6	-0.02056	-3.45756	0.000142822	--	3.16162e+18	5.36396e-39
	63.7	-0.02056	-3.45756	0.000151403	--	3.16162e+18	5.36396e-39
	63.8	-0.02056	-3.45756	0.000160499	--	3.16162e+18	5.36396e-39
	63.9	-0.02056	-3.45756	0.000170141	--	3.16162e+18	5.36396e-39
	64	-0.02056	-3.45756	0.000180363	--	3.16162e+18	5.36396e-39
	64.1	-0.02056	-3.45756	0.000191199	--	3.16162e+18	5.36396e-39
	64.2	-0.02056	-3.45756	0.000202686	--	3.16162e+18	5.36396e-39
	64.3	-0.02056	-3.45756	0.000214863	--	3.16162e+18	5.36396e-39
	64.4	-0.02056	-3.45756	0.000227772	--	3.16162e+18	5.36396e-39
	64.5	-0.02056	-3.45756	0.000241455	--	3.16162e+18	5.36396e-39
	64.6	-0.02056	-3.45756	0.000255962	--	3.16162e+18	5.36396e-39
	64.7	-0.02056	-3.45756	0.00027134	--	3.16162e+18	5.36396e-39
	64.8	-0.02056	-3.45756	0.000287641	--	3.16162e+18	5.36396e-39
	64.9	-0.02056	-3.45756	0.000304922	--	3.16162e+18	5.36396e-39
	65	-0.02056	-3.45756	0.000323242	--	3.16162e+18	5.36396e-39
	65.1	-0.02056	-3.45756	0.000342661	--	3.16162e+18	5.36396e-39
	65.2	-0.02056	-3.45756	0.000363248	--	3.16162e+18	5.36396e-39
	65.3	-0.02056	-3.45756	0.000385071	--	3.16162e+18	5.36396e-39
	65.4	-0.02056	-3.45756	0.000408205	--	3.16162e+18	5.36396e-39
	65.5	-0.02056	-3.45756	0.00043273	--	3.16162e+18	5.36396e-39
	65.6	-0.02056	-3.45756	0.000458728	--	3.16162e+18	5.36396e-39
	65.7	-0.02056	-3.45756	0.000486287	--	3.16162e+18	5.36396e-39
	65.8	-0.02056	-3.45756	0.000515503	--	3.16162e+18	5.36396e-39
	65.9	-0.02056	-3.45756	0.000546473	--	3.16162e+18	5.36396e-39
	66	-0.02056	-3.45756	0.000579305	--	3.16162e+18	5.36396e-39
	66.1	-0.02056	-3.45756	0.000614108	--	3.16162e+18	5.36396e-39
	66.2	-0.02056	-3.45756	0.000651003	--	3.16162e+18	5.36396e-39
	66.3	-0.02056	-3.45756	0.000690114	--	3.16162e+18	5.36396e-39
	66.4	-0.02056	-3.45756	0.000731575	--	3.16162e+18	5.36396e-39
	66.5	-0.02056	-3.45756	0.000775527	--	3.16162e+18	5.36396e-39
	66.6	-0.02056	-3.45756	0.000822119	--	3.16162e+18	5.36396e-39
	66.7	-0.02056	-3.45756	0.000871511	--	3.16162e+18	5.36396e-39
	66.8	-0.02056	-3.45756	0.00092387	--	3.16162e+18	5.36396e-39
	66.9	-0.02056	-3.45756	0.000979374	--	3.16162e+18	5.36396e-39
	67	-0.02056	-3.45756	0.00104	--	3.16162e+18	5.36396e-39
	67.1	-0.02056	-3.45756	0.0011	--	3.16162e+18	5.36396e-39
	67.2	-0.02056	-3.45756	0.00117	--	3.16162e+18	5.36396e-39
	67.3	-0.02056	-3.45756	0.00124	--	3.16162e+18	5.36396e-39
	67.4	-0.02056	-3.45756	0.00131	--	3.16162e+18	5.36396e-39
	67.5	-0.02056	-3.45756	0.00139	--	3.16162e+18	5.36396e-39
	67.6	-0.02056	-3.45756	0.00147	--	3.16162e+18	5.36396e-39
	67.7	-0.02056	-3.45756	0.00156	--	3.16162e+18	5.36396e-39
	67.8	-0.02056	-3.45756	0.00166	--	3.16162e+18	5.36396e-39
	67.9	-0.02056	-3.45756	0.00176	--	3.16162e+18	5.36396e-39
	68	-0.02056	-3.45756	0.00186	--	3.16162e+18	5.36396e-39
	68.1	-0.02056	-3.45756	0.00197	--	3.16162e+18	5.36396e-39
	68.2	-0.02056	-3.45756	0.00209	--	3.16162e+18	5.36396e-39
	68.3	-0.02056	-3.45756	0.00222	--	3.16162e+18	5.36396e-39
	68.4	-0.02056	-3.45756	0.00235	--	3.16162e+18	5.36396e-39
	68.5	-0.02056	-3.45756	0.00249	--	3.16162e+18	5.36396e-39
	68.6	-0.02056	-3.45756	0.00264	--	3.16162e+18	5.36396e-39
	68.7	-0.02056	-3.45756	0.0028	--	3.16162e+18	5.36396e-39
	68.8	-0.02056	-3.45756	0.00297	--	3.16162e+18	5.36396e-39
	68.9	-0.02056	-3.45756	0.00315	--	3.16162e+18	5.36396e-39
	69	-0.02056	-3.45756	0.00333	--	3.16162e+18	5.36396e-39
	69.1	-0.02056	-3.45756	0.00353	--	3.16162e+18	5.36396e-39
	69.2	-0.02056	-3.45756	0.00375	--	3.16162e+18	5.36396e-39
	69.3	-0.02056	-3.45756	0.00397	--	3.16162e+18	5.36396e-39
	69.4	-0.02056	-3.45756	0.00421	--	3.16162e+18	5.36396e-39
	69.5	-0.02056	-3.45756	0.00446	--	3.16162e+18	5.36396e-39
	69.6	-0.02056	-3.45756	0.00473	--	3.16162e+18	5.36396e-39
	69.7	-0.02056	-3.45756	0.00502	--	3.16162e+18	5.36396e-39
	69.8	-0.02056	-3.45756	0.00532	--	3.16162e+18	5.36396e-39
	69.9	-0.02056	-3.45756	0.00564	--	3.16162e+18	5.36396e-39
	70	-0.02056	-3.45756	0.00598	--	3.16162e+18	5.36396e-39
	70.1	-0.02056	-3.45756	0.00634	--	3.16162e+18	5.36396e-39
	70.2	-0.02056	-3.45756	0.00672	--	3.16162e+18	5.36396e-39
	70.3	-0.02056	-3.45756	0.00712	--	3.16162e+18	5.36396e-39
	70.4	-0.02056	-3.45756	0.00755	--	3.16162e+18	5.36396e-39
	70.5	-0.02056	-3.45756	0.008	--	3.16162e+18	5.36396e-39
	70.6	-0.02056	-3.45756	0.00848	--	3.16162e+18	5.36396e-39
	70.7	-0.02056	-3.45756	0.00899	--	3.16162e+18	5.36396e-39
	70.8	-0.02056	-3.45756	0.00953	--	3.16162e+18	5.36396e-39
	70.9	-0.02056	-3.45756	0.0101	--	3.16162e+18	5.36396e-39
	71	-0.02056	-3.45756	0.01071	--	3.16162e+18	5.36396e-39
	71.1	-0.02056	-3.45756	0.01135	--	3.16162e+18	5.36396e-39
	71.2	-0.02056	-3.45756	0.01204	--	3.16162e+18	5.36396e-39
	71.3	-0.02056	-3.45756	0.01276	--	3.16162e+18	5.36396e-39
	71.4	-0.02056	-3.45756	0.01353	--	3.16162e+18	5.36396e-39
	71.5	-0.02056	-3.45756	0.01434	--	3.16162e+18	5.36396e-39
	71.6	-0.02056	-3.45756	0.0152	--	3.16162e+18	5.36396e-39
	71.7	-0.02056	-3.45756	0.01611	--	3.16162e+18	5.36396e-39
	71.8	-0.02056	-3.45756	0.01708	--	3.16162e+18	5.36396e-39
	71.9	-0.02056	-3.45756	0.01811	--	3.16162e+18	5.36396e-39
	72	-0.02056	-3.45756	0.01919	--	3.16162e+18	5.36396e-39
	72.1	-0.02056	-3.45756	0.02035	--	3.16162e+18	5.36396e-39
	72.2	-0.02056	-3.45756	0.02157	--	3.16162e+18	5.36396e-39
	72.3	-0.02056	-3.45756	0.02287	--	3.16162e+18	5.36396e-39
	72.4	-0.02056	-3.45756	0.02424	--	3.16162e+18	5.36396e-39
	72.5	-0.02056	-3.45756	0.0257	--	3.16162e+18	5.36396e-39
	72.6	-0.02056	-3.45756	0.02724	--	3.16162e+18	5.36396e-39
	72.7	-0.02056	-3.45756	0.02888	--	3.16162e+18	5.36396e-39
	72.8	-0.02056	-3.45756	0.03061	--	3.16162e+18	5.36396e-39
	72.9	-0.02056	-3.45756	0.03245	--	3.16162e+18	5.36396e-39
	73	-0.02056	-3.45756	0.0344	--	3.16162e+18	5.36396e-39
	73.1	-0.02056	-3.45756	0.03647	--	3.16162e+18	5.36396e-39
	73.2	-0.02056	-3.45756	0.03866	--	3.16162e+18	5.36396e-39
	73.3	-0.02056	-3.45756	0.04098	--	3.16162e+18	5.36396e-39
	73.4	-0.02056	-3.45756	0.04344	--	3.16162e+18	5.36396e-39
	73.5	-0.02056	-3.45756	0.04605	--	3.16162e+18	5.36396e-39
	73.6	-0.02056	-3.45756	0.04882	--	3.16162e+18	5.36396e-39
	73.7	-0.02056	-3.45756	0.05175	--	3.16162e+18	5.36396e-39
	73.8	-0.02056	-3.45756	0.05486	--	3.16162e+18	5.36396e-39
	73.9	-0.02056	-3.45756	0.05816	--	3.16162e+18	5.36396e-39
	74	-0.02056	-3.45756	0.06165	--	3.16162e+18	5.36396e-39
	74.1	-0.02056	-3.45756	0.06536	--	3.16162e+18	5.36396e-39
	74.2	-0.02056	-3.45756	0.06928	--	3.16162e+18	5.36396e-39
	74.3	-0.02056	-3.45756	0.07344	--	3.16162e+18	5.36396e-39
	74.4	-0.02056	-3.45756	0.07786	--	3.16162e+18	5.36396e-39
	74.5	-0.02056	-3.45756	0.08253	--	3.16162e+18	5.36396e-39
	74.6	-0.02056	-3.45756	0.08749	--	3.16162e+18	5.36396e-39
	74.7	-0.02056	-3.45756	0.09275	--	3.16162e+18	5.36396e-39
	74.8	-0.02056	-3.45756	0.09832	--	3.16162e+18	5.36396e-39
	74.9	-0.02056	-3.45756	0.10423	--	3.16162e+18	5.36396e-39
	75	-0.02056	-3.45756	0.11049	--	3.16162e+18	5.36396e-39
	75.1	-0.02056	-3.45756	0.11713	--	3.16162e+18	5.36396e-39
	75.2	-0.02056	-3.45756	0.12417	--	3.16162e+18	5.36396e-39
	75.3	-0.02056	-3.45756	0.13162	--	3.16162e+18	5.36396e-39
	75.4	-0.02056	-3.45756	0.13953	--	3.16162e+18	5.36396e-39
	75.5	-0.02056	-3.45756	0.14792	--	3.16162e+18	5.36396e-39
	75.6	-0.02056	-3.45756	0.1568	--	3.16162e+18	5.36397e-39
	75.7	-0.02056	-3.45756	0.16622	--	3.16162e+18	5.36397e-39
	75.8	-0.02056	-3.45756	0.17621	--	3.16162e+18	5.36397e-39
	75.9	-0.02056	-3.45756	0.18679	--	3.16162e+18	5.36397e-39
	76	-0.02056	-3.45756	0.19802	--	3.16162e+18	5.36397e-39
	76.1	-0.02056	-3.45756	0.20991	--	3.16162e+18	5.36397e-39
	76.2	-0.02056	-3.45756	0.22253	--	3.16162e+18	5.36397e-39
	76.3	-0.02056	-3.45756	0.2359	--	3.16162e+18	5.36397e-39
	76.4	-0.02056	-3.45756	0.25007	--	3.16162e+18	5.36397e-39
	76.5	-0.02056	-3.45756	0.26509	--	3.16162e+18	5.36397e-39
	76.6	-0.02056	-3.45756	0.28102	--	3.16162e+18	5.36397e-39
	76.7	-0.02056	-3.45756	0.2979	--	3.16162e+18	5.36397e-39
	76.8	-0.02056	-3.45756	0.3158	--	3.16162e+18	5.36397e-39
	76.9	-0.02056	-3.45756	0.33477	--	3.16162e+18	5.36397e-39
	77	-0.02056	-3.45756	0.35488	--	3.16162e+18	5.36397e-39
	77.1	-0.02056	-3.45756	0.3762	--	3.16162e+18	5.36397e-39
	77.2	-0.02056	-3.45756	0.3988	--	3.16162e+18	5.36397e-39
	77.3	-0.02056	-3.45756	0.42276	--	3.16162e+18	5.36397e-39
	77.4	-0.02056	-3.45756	0.44816	--	3.16162e+18	5.36398e-39
	77.5	-0.02056	-3.45756	0.47509	--	3.16162e+18	5.36398e-39
	77.6	-0.02056	-3.45756	0.50363	--	3.16162e+18	5.36398e-39
	77.7	-0.02056	-3.45756	0.53389	--	3.16162e+18	5.36398e-39
	77.8	-0.02056	-3.45756	0.56596	--	3.16162e+18	5.36398e-39
	77.9	-0.02056	-3.45756	0.59996	--	3.16161e+18	5.36398e-39
	78	-0.02056	-3.45756	0.63601	--	3.16161e+18	5.36398e-39
	78.1	-0.02056	-3.45756	0.67422	--	3.16161e+18	5.36398e-39
	78.2	-0.02056	-3.45756	0.71473	--	3.16161e+18	5.36399e-39
	78.3	-0.02056	-3.45756	0.75767	--	3.16161e+18	5.36399e-39
	78.4	-0.02056	-3.45756	0.80319	--	3.16161e+18	5.36399e-39
	78.5	-0.02056	-3.45756	0.85144	--	3.16161e+18	5.36399e-39
	78.6	-0.02056	-3.45756	0.90259	--	3.16161e+18	5.36399e-39
	78.7	-0.02056	-3.45756	0.95682	--	3.16161e+18	5.36399e-39
	78.8	-0.02056	-3.45756	1.0143	--	3.16161e+18	5.364e-39
	78.9	-0.02056	-3.45756	1.07524	--	3.16161e+18	5.364e-39
	79	-0.02056	-3.45756	1.13984	--	3.16161e+18	5.364e-39
	79.1	-0.02056	-3.45756	1.20832	--	3.16161e+18	5.364e-39
	79.2	-0.02056	-3.45756	1.28091	--	3.1616e+18	5.36401e-39
	79.3	-0.02056	-3.45756	1.35787	--	3.1616e+18	5.36401e-39
	79.4	-0.02056	-3.45756	1.43945	--	3.1616e+18	5.36401e-39
	79.5	-0.02056	-3.45756	1.52593	--	3.1616e+18	5.36401e-39
	79.6	-0.02056	-3.45756	1.6176	--	3.1616e+18	5.36402e-39
	79.7	-0.02056	-3.45756	1.71479	--	3.1616e+18	5.36402e-39
	79.8	-0.02056	-3.45756	1.81781	--	3.1616e+18	5.36403e-39
	79.9	-0.02056	-3.45756	1.92702	--	3.1616e+18	5.36403e-39
	80	-0.02056	-3.45756	2.04279	--	3.16159e+18	5.36403e-39
	80.1	-0.02056	-3.45756	2.16552	--	3.16159e+18	5.36404e-39
	80.2	-0.02056	-3.45756	2.29562	--	3.16159e+18	5.36404e-39
	80.3	-0.02056	-3.45756	2.43354	--	3.16159e+18	5.36405e-39
	80.4	-0.02056	-3.45756	2.57974	--	3.16159e+18	5.36405e-39
	80.5	-0.02056	-3.45756	2.73473	--	3.16158e+18	5.36406e-39
	80.6	-0.02056	-3.45756	2.89903	--	3.16158e+18	5.36406e-39
	80.7	-0.02056	-3.45756	3.0732	--	3.16158e+18	5.36407e-39
	80.8	-0.02056	-3.45756	3.25783	--	3.16158e+18	5.36408e-39
	80.9	-0.02056	-3.45756	3.45356	--	3.16157e+18	5.36408e-39
	81	-0.02056	-3.45756	3.66104	--	3.16157e+18	5.36409e-39
	81.1	-0.02056	-3.45756	3.88099	--	3.16157e+18	5.3641e-39
	81.2	-0.02056	-3.45756	4.11415	--	3.16156e+18	5.36411e-39
	81.3	-0.02056	-3.45756	4.36133	--	3.16156e+18	5.36412e-39
	81.4	-0.02056	-3.45756	4.62335	--	3.16156e+18	5.36413e-39
	81.5	-0.02056	-3.45756	4.90112	--	3.16155e+18	5.36414e-39
	81.6	-0.02056	-3.45756	5.19557	--	3.16155e+18	5.36415e-39
	81.7	-0.02056	-3.45756	5.50771	--	3.16154e+18	5.36416e-39
	81.8	-0.02056	-3.45756	5.83861	--	3.16154e+18	5.36417e-39
	81.9	-0.02056	-3.45756	6.18938	--	3.16153e+18	5.36418e-39
	82	-0.02056	-3.45756	6.56123	--	3.16153e+18	5.3642e-39
	82.1	-0.02056	-3.45756	6.95543	--	3.16152e+18	5.36421e-39
	82.2	-0.02056	-3.45756	7.3733	--	3.16152e+18	5.36423e-39
	82.3	-0.02056	-3.45756	7.81628	--	3.16151e+18	5.36424e-39
	82.4	-0.02056	-3.45756	8.28587	--	3.1615e+18	5.36426e-39
	82.5	-0.02056	-3.45756	8.78368	--	3.16149e+18	5.36428e-39
	82.6	-0.02056	-3.45756	9.31139	--	3.16149e+18	5.3643e-39
	82.7	-0.02056	-3.45756	9.87081	--	3.16148e+18	5.36432e-39
	82.8	-0.02056	-3.45756	10.4638	--	3.16147e+18	5.36434e-39
	82.9	-0.02056	-3.45756	11.0925	--	3.16146e+18	5.36436e-39
	83	-0.02056	-3.45756	11.7589	--	3.16145e+18	5.36438e-39
	83.1	-0.02056	-3.45756	12.4654	--	3.16144e+18	5.36441e-39
	83.2	-0.02056	-3.45756	13.2143	--	3.16143e+18	5.36444e-39
	83.3	-0.02055	-3.45755	14.0082	--	3.16142e+18	5.36447e-39
	83.4	-0.02055	-3.45755	14.8498	--	3.16141e+18	5.3645e-39
	83.5	-0.02055	-3.45755	15.742	--	3.16139e+18	5.36453e-39
	83.6	-0.02055	-3.45755	16.6878	--	3.16138e+18	5.36456e-39
	83.7	-0.02055	-3.45755	17.6903	--	3.16136e+18	5.3646e-39
	83.8	-0.02055	-3.45755	18.7532	--	3.16135e+18	5.36464e-39
	83.9	-0.02055	-3.45755	19.8799	--	3.16133e+18	5.36468e-39
	84	-0.02055	-3.45755	21.0742	--	3.16131e+18	5.36472e-39
	84.1	-0.02055	-3.45755	22.3404	--	3.1613e+18	5.36477e-39
	84.2	-0.02055	-3.45755	23.6826	--	3.16128e+18	5.36482e-39
	84.3	-0.02055	-3.45755	25.1054	--	3.16126e+18	5.36487e-39
	84.4	-0.02055	-3.45755	26.6138	--	3.16123e+18	5.36492e-39
	84.5	-0.02055	-3.45755	28.2127	--	3.16121e+18	5.36498e-39
	84.6	-0.02055	-3.45755	29.9077	--	3.16119e+18	5.36504e-39
	84.7	-0.02055	-3.45755	31.7046	--	3.16116e+18	5.36511e-39
	84.8	-0.02055	-3.45755	33.6094	--	3.16113e+18	5.36517e-39
	84.9	-0.02055	-3.45755	35.6287	--	3.1611e+18	5.36525e-39
	85	-0.02055	-3.45755	37.7693	--	3.16107e+18	5.36532e-39
	85.1	-0.02055	-3.45755	40.0385	--	3.16104e+18	5.36541e-39
	85.2	-0.02055	-3.45755	42.4441	--	3.161e+18	5.36549e-39
	85.3	-0.02055	-3.45755	44.9942	--	3.16096e+18	5.36559e-39
	85.4	-0.02055	-3.45755	47.6975	--	3.16092e+18	5.36568e-39
	85.5	-0.02055	-3.45755	50.5633	--	3.16088e+18	5.36579e-39
	85.6	-0.02055	-3.45755	53.6012	--	3.16084e+18	5.3659e-39
	85.7	-0.02055	-3.45755	56.8217	--	3.16079e+18	5.36601e-39
	85.8	-0.02055	-3.45755	60.2356	--	3.16074e+18	5.36614e-39
	85.9	-0.02055	-3.45755	63.8547	--	3.16069e+18	5.36627e-39
	86	-0.02055	-3.45755	67.6913	--	3.16063e+18	5.36641e-39
	86.1	-0.02054	-3.45754	71.7584	--	3.16057e+18	5.36655e-39
	86.2	-0.02054	-3.45754	76.0699	--	3.16051e+18	5.36671e-39
	86.3	-0.02054	-3.45754	80.6404	--	3.16044e+18	5.36687e-39
	86.4	-0.02054	-3.45754	85.4856	--	3.16037e+18	5.36705e-39
	86.5	-0.02054	-3.45754	90.6219	--	3.1603e+18	5.36723e-39
	86.6	-0.02054	-3.45754	96.0669	--	3.16022e+18	5.36743e-39
	86.7	-0.02054	-3.45754	101.839	--	3.16013e+18	5.36764e-39
	86.8	-0.02054	-3.45754	107.958	--	3.16004e+18	5.36786e-39
	86.9	-0.02054	-3.45754	114.445	--	3.15995e+18	5.3681e-39
	87	-0.02054	-3.45754	121.321	--	3.15985e+18	5.36834e-39
	87.1	-0.02053	-3.45753	128.611	--	3.15974e+18	5.36861e-39
	87.2	-0.02053	-3.45753	136.339	--	3.15963e+18	5.36889e-39
	87.3	-0.02053	-3.45753	144.531	--	3.15951e+18	5.36918e-39
	87.4	-0.02053	-3.45753	153.216	--	3.15938e+18	5.3695e-39
	87.5	-0.02053	-3.45753	162.423	--	3.15925e+18	5.36983e-39
	87.6	-0.02053	-3.45753	172.183	--	3.1591e+18	5.37018e-39
	87.7	-0.02053	-3.45753	182.529	--	3.15895e+18	5.37056e-39
	87.8	-0.02052	-3.45752	193.497	--	3.15879e+18	5.37095e-39
	87.9	-0.02052	-3.45752	205.125	--	3.15862e+18	5.37137e-39
	88	-0.02052	-3.45752	217.451	--	3.15844e+18	5.37182e-39
	88.1	-0.02052	-3.45752	230.519	--	3.15825e+18	5.37229e-39
	88.2	-0.02051	-3.45751	244.371	--	3.15805e+18	5.37279e-39
	88.3	-0.02051	-3.45751	259.057	--	3.15783e+18	5.37332e-39
	88.4	-0.02051	-3.45751	274.625	--	3.1576e+18	5.37388e-39
	88.5	-0.02051	-3.45751	291.129	--	3.15736e+18	5.37448e-39
	88.6	-0.0205	-3.4575	308.626	--	3.1571e+18	5.37511e-39
	88.7	-0.0205	-3.4575	327.174	--	3.15683e+18	5.37578e-39
	88.8	-0.0205	-3.4575	346.837	--	3.15655e+18	5.37649e-39
	88.9	-0.02049	-3.45749	367.683	--	3.15624e+18	5.37724e-39
	89	-0.02049	-3.45749	389.782	--	3.15592e+18	5.37804e-39
	89.1	-0.02048	-3.45748	413.21	--	3.15557e+18	5.37889e-39
	89.2	-0.02048	-3.45748	438.046	--	3.15521e+18	5.37979e-39
	89.3	-0.02048	-3.45748	464.377	--	3.15483e+18	5.38074e-39
	89.4	-0.02047	-3.45747	492.29	--	3.15442e+18	5.38175e-39
	89.5	-0.02047	-3.45747	521.883	--	3.15398e+18	5.38281e-39
	89.6	-0.02046	-3.45746	553.255	--	3.15352e+18	5.38395e-39
	89.7	-0.02045	-3.45745	586.515	--	3.15304e+18	5.38515e-39
	89.8	-0.02045	-3.45745	621.775	--	3.15252e+18	5.38642e-39
	89.9	-0.02044	-3.45744	659.157	--	3.15197e+18	5.38777e-39
	90	-0.02043	-3.45743	698.788	--	3.1514e+18	5.3892e-39
	90.1	-0.02043	-3.45743	740.803	--	3.15078e+18	5.39072e-39
	90.2	-0.02042	-3.45742	785.347	--	3.15013e+18	5.39233e-39
	90.3	-0.02041	-3.45741	832.571	--	3.14944e+18	5.39404e-39
	90.4	-0.0204	-3.4574	882.638	--	3.14871e+18	5.39584e-39
	90.5	-0.02039	-3.45739	935.718	--	3.14793e+18	5.39776e-39
	90.6	-0.02038	-3.45738	991.994	--	3.14711e+18	5.39979e-39
	90.7	-0.02037	-3.45737	1051.66	--	3.14623e+18	5.40195e-39
	90.8	-0.02036	-3.45736	1114.92	--	3.14531e+18	5.40423e-39
	90.9	-0.02035	-3.45735	1181.98	--	3.14402e+18	5.40665e-39
	91	-0.02034	-3.45734	1253.63	--	3.14299e+18	5.40922e-39
	91.1	-0.02032	-3.45732	1329.53	--	3.1419e+18	5.41194e-39
	91.2	-0.02031	-3.45731	1409.97	--	3.14074e+18	5.41483e-39
	91.3	-0.02029	-3.45729	1495.2	--	3.13952e+18	5.41789e-39
	91.4	-0.02028	-3.45728	1585.52	--	3.13822e+18	5.42114e-39
	91.5	-0.02026	-3.45726	1681.23	--	3.13684e+18	5.42458e-39
	91.6	-0.02024	-3.45724	1782.68	--	3.13538e+18	5.42823e-39
	91.7	-0.02022	-3.45722	1890.2	--	3.13383e+18	5.4321e-39
	91.8	-0.0202	-3.4572	2004.16	--	3.13218e+18	5.43621e-39
	91.9	-0.02018	-3.45718	2124.96	--	3.13044e+18	5.44056e-39
	92	-0.02016	-3.45716	2253	--	3.12859e+18	5.4473e-39
	92.1	-0.02014	-3.45714	2388.73	--	3.12663e+18	5.45232e-39
	92.2	-0.02011	-3.45711	2532.62	--	3.12456e+18	5.45764e-39
	92.3	-0.02008	-3.45708	2685.16	--	3.12236e+18	5.46328e-39
	92.4	-0.02006	-3.45706	2846.87	--	3.12002e+18	5.46926e-39
	92.5	-0.02003	-3.45703	3018.32	--	3.11755e+18	5.47559e-39
	92.6	-0.01999	-3.45699	3200.1	--	3.11492e+18	5.48231e-39
	92.7	-0.01996	-3.45696	3392.82	--	3.11214e+18	5.48944e-39
	92.8	-0.01992	-3.45692	3597.17	--	3.10919e+18	5.49699e-39
	92.9	-0.01989	-3.45689	3813.85	--	3.10606e+18	5.505e-39
	93	-0.01985	-3.45685	4043.61	--	3.10275e+18	5.51349e-39
	93.1	-0.0198	-3.4568	4287.24	--	3.09923e+18	5.5225e-39
	93.2	-0.01976	-3.45676	4545.61	--	3.0955e+18	5.53204e-39
	93.3	-0.01971	-3.45671	4819.6	--	3.09124e+18	5.54216e-39
	93.4	-0.01966	-3.45666	5110.72	--	3.0871e+18	5.5529e-39
	93.5	-0.0196	-3.4566	5419.36	--	3.0827e+18	5.56428e-39
	93.6	-0.01955	-3.45655	5746.59	--	3.07805e+18	5.57634e-39
	93.7	-0.01949	-3.45649	6093.55	--	3.07311e+18	5.59148e-39
	93.8	-0.01942	-3.45642	6461.47	--	3.06788e+18	5.60539e-39
	93.9	-0.01935	-3.45635	6851.62	--	3.06232e+18	5.62014e-39
	94	-0.01928	-3.45628	7265.4	--	3.05644e+18	5.63579e-39
	94.1	-0.0192	-3.4562	7704.24	--	3.05019e+18	5.65237e-39
	94.2	-0.01912	-3.45612	8169.72	--	3.04357e+18	5.66997e-39
	94.3	-0.01903	-3.45603	8663.47	--	3.03627e+18	5.68862e-39
	94.4	-0.01894	-3.45594	9187.76	--	3.02891e+18	5.7084e-39
	94.5	-0.01885	-3.45584	9743.8	--	3.02112e+18	5.73175e-39
	94.6	-0.01874	-3.45574	10333.6	--	3.01284e+18	5.75456e-39
	94.7	-0.01863	-3.45563	10959.2	--	3.00407e+18	5.77875e-39
	94.8	-0.01852	-3.45552	11622.9	--	2.99477e+18	5.80441e-39
	94.9	-0.01839	-3.45539	12327.1	--	2.98461e+18	5.83163e-39
	95	-0.01826	-3.45526	13074.9	--	2.97427e+18	5.86049e-39
	95.1	-0.01812	-3.45512	13868.2	--	2.9633e+18	5.89395e-39
	95.2	-0.01798	-3.45498	14709.9	--	2.95167e+18	5.92725e-39
	95.3	-0.01782	-3.45482	15603.2	--	2.93933e+18	5.96257e-39
	95.4	-0.01765	-3.45465	16551.2	--	2.92605e+18	6.00003e-39
	95.5	-0.01748	-3.45448	17558	--	2.91233e+18	6.04268e-39
	95.6	-0.01729	-3.45429	18626.5	--	2.89778e+18	6.08591e-39
	95.7	-0.01709	-3.4541	19760.7	--	2.88207e+18	6.13178e-39
	95.8	-0.01689	-3.45389	20965.5	--	2.86589e+18	6.1831e-39
	95.9	-0.01666	-3.45366	22244.5	--	2.84874e+18	6.23604e-39
	96	-0.01643	-3.45343	23602.7	--	2.83027e+18	6.2922e-39
	96.1	-0.01618	-3.45318	25045.6	--	2.81119e+18	6.35492e-39
	96.2	-0.01591	-3.45291	26578.1	--	2.79095e+18	6.41976e-39
	96.3	-0.01563	-3.45263	28205.9	--	2.76935e+18	6.49117e-39
	96.4	-0.01533	-3.45233	29935.8	--	2.74683e+18	6.56606e-39
	96.5	-0.01501	-3.45201	31774	--	2.7228e+18	6.64554e-39
	96.6	-0.01467	-3.45167	33728	--	2.69775e+18	6.73452e-39
	96.7	-0.01432	-3.45132	35804.9	--	2.67107e+18	6.8292e-39
	96.8	-0.01394	-3.45094	38013.4	--	2.64321e+18	6.92917e-39
	96.9	-0.01353	-3.45053	40361.8	--	2.61367e+18	7.03916e-39
	97	-0.0131	-3.4501	42860	--	2.5825e+18	7.15473e-39
	97.1	-0.01265	-3.44965	45518.1	--	2.55e+18	7.28302e-39
	97.2	-0.01217	-3.44917	48346.6	--	2.51559e+18	7.42124e-39
	97.3	-0.01165	-3.44865	51357.6	--	2.4794e+18	7.57054e-39
	97.4	-0.01111	-3.44811	54563.8	--	2.44136e+18	7.7322e-39
	97.5	-0.01053	-3.44753	57979	--	2.40144e+18	7.90497e-39
	97.6	-0.00991	-3.44691	61618.1	--	2.35956e+18	8.09589e-39
	97.7	-0.00926	-3.44626	65497	--	2.31568e+18	8.30357e-39
	97.8	-0.00856	-3.44556	69633.1	--	2.26974e+18	8.52985e-39
	97.9	-0.00782	-3.44482	74045.4	--	2.22166e+18	8.78075e-39
	98	-0.00703	-3.44403	78754.5	--	2.17137e+18	9.05195e-39
	98.1	-0.00619	-3.44319	83782.8	--	2.1188e+18	9.3491e-39
	98.2	-0.0053	-3.4423	89155	--	2.06376e+18	9.67505e-39
	98.3	-0.00435	-3.44135	94898.3	--	2.00666e+18	1.00396e-38
	98.4	-0.00334	-3.44034	101042	--	1.94697e+18	1.04409e-38
	98.5	-0.00227	-3.43927	107618	--	1.88516e+18	1.08825e-38
	98.6	-0.00112	-3.43812	114663	--	1.82088e+18	1.13772e-38
	98.7	0.000103056	-3.4369	122216	--	1.75427e+18	1.19284e-38
	98.8	0.00141	-3.43559	130321	--	1.68542e+18	1.25451e-38
	98.9	0.0028	-3.4342	139026	--	1.61439e+18	1.32376e-38
	99	0.00428	-3.43272	148385	--	1.54105e+18	1.40176e-38
	99.1	0.00586	-3.43114	158459	--	1.4661e+18	1.49071e-38
	99.2	0.00756	-3.42944	169315	--	1.38909e+18	1.59118e-38
	99.3	0.00937	-3.42763	181028	--	1.31076e+18	1.70679e-38
	99.4	0.01131	-3.42569	193683	--	1.23094e+18	1.83959e-38
	99.5	0.01338	-3.42362	207374	--	1.14992e+18	1.993e-38
	99.6	0.0156	-3.4214	222209	--	1.06845e+18	2.17246e-38
	99.7	0.01798	-3.41902	238307	--	9.86485e+17	2.38239e-38
	99.8	0.02054	-3.41646	255804	--	9.04705e+17	2.62921e-38
	99.9	0.02329	-3.41371	274849	--	8.2361e+17	2.92514e-38
	100	0.02625	-3.41075	295611	--	7.43522e+17	3.27875e-38
	100.1	-0.02733	-3.38033	-65967	-2212400000000	3.55573e+18	1.05834e-37
	100.2	-0.02795	-3.38095	-61416.9	--	3.61041e+18	1.03346e-37
	100.3	-0.02852	-3.38152	-57196.6	--	3.66185e+18	1.01119e-37
	100.4	-0.02905	-3.38205	-53280.1	--	3.7102e+18	9.90534e-38
	100.5	-0.02955	-3.38255	-49643.5	--	3.75562e+18	9.71628e-38
	100.6	-0.03001	-3.38301	-46265.2	--	3.79798e+18	9.54272e-38
	100.7	-0.03044	-3.38344	-43124.8	--	3.83813e+18	9.38692e-38
	100.8	-0.03084	-3.38384	-40205.2	--	3.87576e+18	9.24121e-38
	100.9	-0.03122	-3.38422	-37489.5	--	3.91078e+18	9.1063e-38
	101	-0.03157	-3.38457	-34962.3	--	3.94396e+18	8.98615e-38
	101.1	-0.03189	-3.38489	-32610.3	--	3.97474e+18	8.8716e-38
	101.2	-0.0322	-3.3852	-30420	--	4.00394e+18	8.76964e-38
	101.3	-0.03248	-3.38548	-28380.4	--	4.03099e+18	8.67161e-38
	101.4	-0.03275	-3.38575	-26480.1	--	4.05663e+18	8.58504e-38
	101.5	-0.03299	-3.38599	-24709.6	--	4.08041e+18	8.50427e-38
	101.6	-0.03323	-3.38623	-23059.2	--	4.1026e+18	8.42683e-38
	101.7	-0.03344	-3.38644	-21520.5	--	4.12377e+18	8.35822e-38
	101.8	-0.03364	-3.38664	-20086.1	--	4.14328e+18	8.29418e-38
	101.9	-0.03383	-3.38683	-18748.2	--	4.1615e+18	8.23205e-38
	102	-0.034	-3.387	-17500	--	4.17888e+18	8.17764e-38
	102.1	-0.03417	-3.38717	-16335.9	--	4.19491e+18	8.12684e-38
	102.2	-0.03432	-3.38732	-15249.6	--	4.20987e+18	8.07942e-38
	102.3	-0.03446	-3.38746	-14235.7	--	4.22384e+18	8.03277e-38
	102.4	-0.0346	-3.3876	-13289.1	--	4.2372e+18	7.99246e-38
	102.5	-0.03472	-3.38772	-12405.8	--	4.24948e+18	7.95484e-38
	102.6	-0.03483	-3.38783	-11581	--	4.26095e+18	7.91972e-38
	102.7	-0.03494	-3.38794	-10810.7	--	4.27166e+18	7.88693e-38
	102.8	-0.03504	-3.38804	-10091.1	--	4.28166e+18	7.85351e-38
	102.9	-0.03514	-3.38814	-9418.86	--	4.29098e+18	7.82565e-38
	103	-0.03523	-3.38823	-8790.59	--	4.3e+18	7.79965e-38
	103.1	-0.03531	-3.38831	-8203.85	--	4.3082e+18	7.77539e-38
	103.2	-0.03538	-3.38838	-7655.42	--	4.31585e+18	7.75274e-38
	103.3	-0.03546	-3.38846	-7142.7	--	4.32299e+18	7.73162e-38
	103.4	-0.03552	-3.38852	-6663.22	--	4.32966e+18	7.71191e-38
	103.5	-0.03558	-3.38858	-6214.72	--	4.33587e+18	7.69352e-38
	103.6	-0.03564	-3.38864	-5795.07	--	4.34166e+18	7.67638e-38
	103.7	-0.0357	-3.3887	-5402.28	--	4.34706e+18	7.65771e-38
	103.8	-0.03575	-3.38875	-5034.5	--	4.3521e+18	7.64318e-38
	103.9	-0.03579	-3.38879	-4690	--	4.35679e+18	7.62965e-38
	104	-0.03584	-3.38884	-4367.17	--	4.36115e+18	7.61706e-38
	104.1	-0.03588	-3.38888	-4064.49	--	4.36553e+18	7.60533e-38
	104.2	-0.03592	-3.38892	-3781.09	--	4.36934e+18	7.59442e-38
	104.3	-0.03595	-3.38895	-3515.16	--	4.37289e+18	7.58428e-38
	104.4	-0.03598	-3.38898	-3265.48	--	4.37618e+18	7.57486e-38
	104.5	-0.03601	-3.38901	-3030.86	--	4.37924e+18	7.56612e-38
	104.6	-0.03604	-3.38904	-2810.22	--	4.38208e+18	7.55801e-38
	104.7	-0.03607	-3.38907	-2602.54	--	4.3847e+18	7.5505e-38
	104.8	-0.03609	-3.38909	-2406.85	--	4.38713e+18	7.54356e-38
	104.9	-0.03611	-3.38911	-2222.24	--	4.38938e+18	7.53715e-38
	105	-0.03614	-3.38914	-2047.85	--	4.39144e+18	7.53124e-38
	105.1	-0.03615	-3.38915	-1882.89	--	4.39334e+18	7.52581e-38
	105.2	-0.03617	-3.38917	-1726.58	--	4.39509e+18	7.52083e-38
	105.3	-0.03619	-3.38919	-1578.21	--	4.39668e+18	7.51628e-38
	105.4	-0.0362	-3.3892	-1437.08	--	4.39813e+18	7.51213e-38
	105.5	-0.03621	-3.38921	-1302.56	--	4.39944e+18	7.50837e-38
	105.6	-0.03623	-3.38923	-1174.02	--	4.40063e+18	7.50499e-38
	105.7	-0.03624	-3.38924	-1050.87	--	4.40169e+18	7.50195e-38
	105.8	-0.03625	-3.38925	-932.535	--	4.40263e+18	7.49926e-38
	105.9	-0.03625	-3.38925	-818.483	--	4.40345e+18	7.4969e-38
	106	-0.03626	-3.38926	-708.186	--	4.40417e+18	7.49486e-38
	106.1	-0.03627	-3.38927	-601.136	--	4.40478e+18	7.49313e-38
	106.2	-0.03627	-3.38927	-496.843	--	4.40528e+18	7.49169e-38
	106.3	-0.03628	-3.38928	-394.828	--	4.40568e+18	7.49055e-38
	106.4	-0.03628	-3.38928	-294.624	--	4.40597e+18	7.4897e-38
	106.5	-0.03628	-3.38928	-195.77	--	4.40617e+18	7.48914e-38
	106.6	-0.03628	-3.38928	-97.8133	--	4.40627e+18	7.48886e-38
	106.7	-0.03628	-3.38928	-0.3051	--	4.40627e+18	7.48886e-38
	106.8	-0.03628	-3.38928	97.2017	--	4.40617e+18	7.48914e-38
	106.9	-0.03628	-3.38928	195.154	--	4.40597e+18	7.4897e-38
	107	-0.03628	-3.38928	294.001	--	4.40568e+18	7.49055e-38
	107.1	-0.03627	-3.38927	394.196	--	4.40528e+18	7.49168e-38
	107.2	-0.03627	-3.38927	496.198	--	4.40478e+18	7.49312e-38
	107.3	-0.03626	-3.38926	600.475	--	4.40417e+18	7.49485e-38
	107.4	-0.03625	-3.38925	707.506	--	4.40346e+18	7.49689e-38
	107.5	-0.03625	-3.38925	817.781	--	4.40263e+18	7.49925e-38
	107.6	-0.03624	-3.38924	931.808	--	4.40169e+18	7.50194e-38
	107.7	-0.03623	-3.38923	1050.11	--	4.40063e+18	7.50497e-38
	107.8	-0.03621	-3.38921	1173.23	--	4.39945e+18	7.50835e-38
	107.9	-0.0362	-3.3892	1301.74	--	4.39814e+18	7.51211e-38
	108	-0.03619	-3.38919	1436.22	--	4.39669e+18	7.51625e-38
	108.1	-0.03617	-3.38917	1577.3	--	4.3951e+18	7.5208e-38
	108.2	-0.03615	-3.38915	1725.63	--	4.39335e+18	7.52578e-38
	108.3	-0.03614	-3.38914	1881.88	--	4.39146e+18	7.53121e-38
	108.4	-0.03611	-3.38911	2046.79	--	4.38939e+18	7.53711e-38
	108.5	-0.03609	-3.38909	2221.11	--	4.38715e+18	7.54352e-38
	108.6	-0.03607	-3.38907	2405.66	--	4.38472e+18	7.55046e-38
	108.7	-0.03604	-3.38904	2601.28	--	4.3821e+18	7.55796e-38
	108.8	-0.03601	-3.38901	2808.88	--	4.37926e+18	7.56607e-38
	108.9	-0.03598	-3.38898	3029.44	--	4.3762e+18	7.5748e-38
	109	-0.03595	-3.38895	3263.96	--	4.37291e+18	7.58422e-38
	109.1	-0.03592	-3.38892	3513.55	--	4.36937e+18	7.59436e-38
	109.2	-0.03588	-3.38888	3779.37	--	4.36555e+18	7.60526e-38
	109.3	-0.03584	-3.38884	4062.66	--	4.36118e+18	7.61698e-38
	109.4	-0.03579	-3.38879	4365.21	--	4.35681e+18	7.62957e-38
	109.5	-0.03575	-3.38875	4687.92	--	4.35213e+18	7.6431e-38
	109.6	-0.0357	-3.3887	5032.27	--	4.3471e+18	7.65761e-38
	109.7	-0.03564	-3.38864	5399.9	--	4.3417e+18	7.67628e-38
	109.8	-0.03559	-3.38859	5792.53	--	4.33591e+18	7.69341e-38
	109.9	-0.03552	-3.38852	6212.01	--	4.3297e+18	7.71179e-38
	110	-0.03546	-3.38846	6660.32	--	4.32304e+18	7.73149e-38
	110.1	-0.03539	-3.38839	7139.6	--	4.3159e+18	7.75261e-38
	110.2	-0.03531	-3.38831	7652.11	--	4.30825e+18	7.77524e-38
	110.3	-0.03523	-3.38823	8200.3	--	4.30005e+18	7.7995e-38
	110.4	-0.03514	-3.38814	8786.8	--	4.29104e+18	7.82549e-38
	110.5	-0.03504	-3.38804	9414.8	--	4.28172e+18	7.85333e-38
	110.6	-0.03494	-3.38794	10086.8	--	4.27173e+18	7.88673e-38
	110.7	-0.03484	-3.38784	10806	--	4.26102e+18	7.91951e-38
	110.8	-0.03472	-3.38772	11576	--	4.24956e+18	7.95461e-38
	110.9	-0.0346	-3.3876	12400.5	--	4.23727e+18	7.99222e-38
	111	-0.03446	-3.38746	13283.4	--	4.22392e+18	8.0325e-38
	111.1	-0.03432	-3.38732	14229.6	--	4.20996e+18	8.07914e-38
	111.2	-0.03417	-3.38717	15243.1	--	4.19501e+18	8.12653e-38
	111.3	-0.03401	-3.387	16328.9	--	4.17898e+18	8.17731e-38
	111.4	-0.03383	-3.38683	17492.5	--	4.16161e+18	8.2317e-38
	111.5	-0.03364	-3.38664	18740.1	--	4.1434e+18	8.29379e-38
	111.6	-0.03344	-3.38644	20077.4	--	4.12389e+18	8.3578e-38
	111.7	-0.03323	-3.38623	21511.2	--	4.10274e+18	8.42638e-38
	111.8	-0.033	-3.386	23049.3	--	4.08056e+18	8.50378e-38
	111.9	-0.03275	-3.38575	24698.9	--	4.05679e+18	8.58452e-38
	112	-0.03248	-3.38548	26468.6	--	4.03115e+18	8.67104e-38
	112.1	-0.0322	-3.3852	28368.1	--	4.00412e+18	8.76902e-38
	112.2	-0.0319	-3.3849	30406.8	--	3.97492e+18	8.87094e-38
	112.3	-0.03157	-3.38457	32596.1	--	3.94416e+18	8.98543e-38
	112.4	-0.03122	-3.38422	34947.1	--	3.911e+18	9.10553e-38
	112.5	-0.03085	-3.38385	37473.2	--	3.87599e+18	9.24035e-38
	112.6	-0.03044	-3.38344	40187.6	--	3.83837e+18	9.38598e-38
	112.7	-0.03001	-3.38301	43105.9	--	3.79824e+18	9.54171e-38
	112.8	-0.02955	-3.38255	46244.8	--	3.7559e+18	9.71517e-38
	112.9	-0.02906	-3.38206	49621.6	--	3.71049e+18	9.90412e-38
	113	-0.02852	-3.38152	53256.5	--	3.66215e+18	1.01106e-37
	113.1	-0.02795	-3.38095	57171.3	--	3.61073e+18	1.03332e-37
	113.2	-0.02734	-3.38034	61389.6	--	3.55608e+18	1.05818e-37
	113.3	-0.02668	-3.37968	65937.5	--	3.49802e+18	1.08551e-37
	113.4	-0.02597	-3.37897	70844	--	3.43637e+18	1.1156e-37
	113.5	-0.02521	-3.37821	76140.9	--	3.37094e+18	1.14936e-37
	113.6	-0.02439	-3.37739	81863.7	--	3.30153e+18	1.18625e-37
	113.7	-0.02351	-3.37651	88051.7	--	3.22767e+18	1.22715e-37
	113.8	-0.02256	-3.37556	94749.4	--	3.14986e+18	1.27324e-37
	113.9	-0.02154	-3.37454	102005	--	3.06718e+18	1.32416e-37
	114	-0.02044	-3.37344	109876	--	2.98018e+18	1.38187e-37
	114.1	-0.01926	-3.37226	118422	--	2.8881e+18	1.44673e-37
	114.2	-0.01798	-3.37098	127715	--	2.79107e+18	1.52001e-37
	114.3	-0.0166	-3.3696	137836	--	2.68898e+18	1.60318e-37
	114.4	-0.01511	-3.36811	148877	--	2.58149e+18	1.69798e-37
	114.5	-0.0135	-3.3665	160943	--	2.46922e+18	1.80743e-37
	114.6	-0.01176	-3.36476	174157	--	2.35149e+18	1.93276e-37
	114.7	-0.00988	-3.36288	188659	--	2.22876e+18	2.0792e-37
	114.8	-0.00783	-3.36083	204618	--	2.10121e+18	2.25117e-37
	114.9	-0.00561	-3.35861	222226	--	1.96907e+18	2.45297e-37
	115	-0.00319	-3.35619	241715	--	1.83254e+18	2.69362e-37
	115.1	-0.000556929	-3.35356	263360	--	1.69237e+18	2.98244e-37
	115.2	0.00232	-3.35068	287489	--	1.54901e+18	3.33265e-37
	115.3	0.00546	-3.34754	314499	--	1.40394e+18	3.76404e-37
	115.4	0.00891	-3.34409	344870	--	1.25756e+18	4.3004e-37
	115.5	0.0127	-3.3403	379182	--	1.11162e+18	4.98021e-37
	115.6	0.01688	-3.33612	418143	--	9.67802e+17	5.85591e-37
	115.7	0.02151	-3.33149	462609	--	8.27677e+17	7.0031e-37
	115.8	0.02665	-3.32635	513608	--	6.93371e+17	8.54248e-37
	115.9	0.03237	-3.32063	572356	--	5.67082e+17	1.066e-36
	116	0.03877	-3.31423	640244	--	4.51042e+17	1.36561e-36
	116.1	0.04596	-3.30704	718783	--	3.47344e+17	1.80331e-36
	116.2	0.05406	-3.29894	809467	--	2.57637e+17	2.46583e-36
	116.3	0.06319	-3.28981	913527	--	1.8315e+17	3.51074e-36
	116.4	0.07351	-3.27949	1031600	--	1.24067e+17	5.23259e-36
	116.5	0.08514	-3.26786	1163390	--	7.96777e+16	8.20661e-36
	116.6	0.09822	-3.25478	1307510	--	4.82981e+16	1.36132e-35
	116.7	0.11283	-3.24017	1461690	--	2.75271e+16	2.39566e-35
	116.8	0.12907	-3.22393	1623260	--	1.47226e+16	4.48849e-35
	116.9	0.14696	-3.20604	1789720	--	7377620000000000	8.97101e-35
	117	0.16655	-3.18645	1959110	--	3459260000000000	1.9138e-34
	117.1	0.18785	-3.16515	2130100	--	1517950000000000	4.36277e-34
	117.2	0.21087	-3.14213	2301890	--	623290000000000	1.06306e-33
	117.3	0.23561	-3.11739	2474060	--	239313000000000	2.76786e-33
	117.4	0.26208	-3.09092	2646390	--	85975200000000	7.70455e-33
	117.5	0.29027	-3.06273	2818790	--	28902400000000	2.2928e-32
	117.6	0.32018	-3.03282	2991210	--	9087260000000	7.29192e-32
	117.7	0.35181	-3.00119	3163630	--	2672670000000	2.47935e-31
	117.8	0.38517	-2.96783	3336060	--	735287000000	9.01245e-31
	117.9	0.42026	-2.93274	3508490	--	189261000000	3.50132e-30
	118	0.45707	-2.89593	3680920	--	45568900000	1.45422e-29
	118.1	0.4956	-2.8574	3853350	--	10262700000	6.45691e-29
	118.2	0.53586	-2.81714	4025780	--	2162590000	3.06427e-28
	118.3	0.57784	-2.77516	4198210	--	426261000	1.55463e-27
	118.4	0.62155	-2.73145	4370640	--	78587700	8.42885e-27
	118.5	0.66698	-2.68602	4543070	--	13557200	4.88799e-26
	118.6	0.71413	-2.63887	4715500	--	2187600	3.02924e-25
	118.7	0.76301	-2.58999	4887930	--	330166	2.0063e-24
	118.8	0.81362	-2.53938	5060360	--	46628.9	1.42116e-23
	118.9	0.86594	-2.48705	5232790	--	6159.53	1.07584e-22
	119	0.92	-2.433	5405220	--	761.027	8.70421e-22
	119.1	0.97577	-2.37723	5577650	--	87.9884	7.53117e-21
	119.2	1.03327	-2.31973	5750080	--	9.51508	6.9642e-20
	119.3	1.0925	-2.2605	5922510	--	0.96272	6.8829e-19
	119.4	1.15345	-2.19955	6094940	--	0.09109	7.27177e-18
	119.5	1.21612	-2.13688	6267370	--	0.00806	8.21408e-17
	119.6	1.28052	-2.07248	6439800	--	0.000667976	9.92023e-16
	119.7	1.34664	-2.00636	6612230	--	5.17402e-05	1.28026e-14
	119.8	1.41449	-1.93851	6784660	--	3.74979e-06	1.76653e-13
	119.9	1.48406	-1.86894	6957090	--	2.54278e-07	2.60604e-12
	120	1.55536	-1.79764	7129520	--	1.61236e-08	4.10835e-11
	120.1	1.62838	-1.72462	7301950	--	9.56618e-10	6.92455e-10
	120.2	1.69967	-1.65333	7129520	--	6.06801e-11	1.09208e-08
	120.3	1.76924	-1.58376	6957090	--	4.11333e-12	1.61041e-07
	120.4	1.83709	-1.51591	6784660	--	2.98107e-13	2.22207e-06
	120.5	1.90321	-1.44979	6612230	--	2.30987e-14	2.86884e-05
	120.6	1.96761	-1.38539	6439800	--	1.91264e-15	0.000346335
	120.7	2.03028	-1.32272	6267370	--	1.69322e-16	0.00391
	120.8	2.09123	-1.26177	6094940	--	1.60265e-17	0.04135
	120.9	2.15046	-1.20254	5922510	--	1.62099e-18	0.40864
	121	2.20796	-1.14504	5750080	--	1.75293e-19	3.77884
	121.1	2.26373	-1.08927	5577650	--	2.02674e-20	32.6944
	121.2	2.31779	-1.03521	5405220	--	2.50497e-21	264.534
	121.3	2.37011	-0.98289	5232790	--	3.309e-22	2002.59
	121.4	2.42072	-0.93228	5060360	--	4.67161e-23	14179.6
	121.5	2.4696	-0.8834	4887930	--	7.05327e-24	93952
	121.6	2.51675	-0.83625	4715500	--	1.13812e-24	582252
	121.7	2.56218	-0.79082	4543070	--	1.96265e-25	3375090
	121.8	2.60589	-0.74711	4370640	--	3.61982e-26	18306900
	121.9	2.64787	-0.70513	4198210	--	7.1349e-27	92878400
	122	2.68813	-0.66487	4025780	--	1.50288e-27	440754000
	122.1	2.72666	-0.62634	3853350	--	3.38604e-28	1957090000
	122.2	2.76347	-0.58953	3680920	--	8.15258e-29	8128400000
	122.3	2.79856	-0.55444	3508490	--	2.09846e-29	31578600000
	122.4	2.83192	-0.52108	3336060	--	5.77303e-30	114786000000
	122.5	2.86355	-0.48945	3163630	--	1.69788e-30	390283000000
	122.6	2.89346	-0.45953	2991200	--	5.33859e-31	1241300000000
	122.7	2.92165	-0.43135	2818790	--	1.79397e-31	3693660000000
	122.8	2.94812	-0.40488	2646400	--	6.44485e-32	10278100000000
	122.9	2.97286	-0.38014	2474080	--	2.47525e-32	26772000000000
	123	2.99588	-0.35712	2301930	--	1.01584e-32	65208100000000
	123.1	3.01718	-0.33582	2130180	--	4.45604e-33	148655000000000
	123.2	3.03677	-0.31623	1959290	--	2.0886e-33	317275000000000
	123.3	3.05467	-0.29833	1790100	--	1.04486e-33	633969000000000
	123.4	3.07091	-0.28209	1624180	--	5.57477e-34	1188600000000000
	123.5	3.08555	-0.26745	1463350	--	3.16567e-34	2093220000000000
	123.6	3.09865	-0.25435	1310440	--	1.9064e-34	3474610000000000
	123.7	3.11033	-0.24267	1168170	--	1.21333e-34	5460990000000000
	123.8	3.12072	-0.23228	1038820	--	8.11845e-35	8161780000000000
	123.9	3.12996	-0.22304	923700	--	5.67985e-35	1.16664e+16
	124	3.13819	-0.21481	822964	--	4.13086e-35	1.604e+16
	124.1	3.14555	-0.20745	735800	--	3.10798e-35	2.13193e+16
	124.2	3.15216	-0.20084	660907	--	2.40604e-35	2.75266e+16
	124.3	3.15812	-0.19488	596571	--	1.91046e-35	3.46663e+16
	124.4	3.16353	-0.18947	541265	--	1.54979e-35	4.27492e+16
	124.5	3.16847	-0.18453	493536	--	1.28025e-35	5.17261e+16
	124.6	3.17299	-0.18001	452132	--	1.07482e-35	6.16091e+16
	124.7	3.17715	-0.17585	416003	--	9.15212e-36	7.23787e+16
	124.8	3.18099	-0.17201	384284	--	7.8878e-36	8.39747e+16
	124.9	3.18456	-0.16844	356265	--	6.87089e-36	9.63581e+16
	125	3.18787	-0.16513	331366	--	6.04468e-36	1.0952e+17
	125.1	3.19096	-0.16204	309113	--	5.36277e-36	1.23437e+17
	125.2	3.19385	-0.15915	289117	--	4.79643e-36	1.38055e+17
	125.3	3.19656	-0.15644	271058	--	4.31922e-36	1.53298e+17
	125.4	3.19911	-0.15389	254670	--	3.91394e-36	1.69157e+17
	125.5	3.20151	-0.15149	239734	--	3.56693e-36	1.85586e+17
	125.6	3.20377	-0.14923	226065	--	3.26873e-36	2.02506e+17
	125.7	3.2059	-0.1471	213510	--	3.00887e-36	2.19891e+17
	125.8	3.20792	-0.14508	201936	--	2.78296e-36	2.37791e+17
	125.9	3.20983	-0.14317	191233	--	2.58447e-36	2.55949e+17
	126	3.21165	-0.14135	181307	--	2.40915e-36	2.74545e+17
	126.1	3.21337	-0.13963	172075	--	2.25464e-36	2.93449e+17
	126.2	3.215	-0.138	163468	--	2.11612e-36	3.12501e+17
	126.3	3.21656	-0.13644	155425	--	1.99295e-36	3.31913e+17
	126.4	3.21804	-0.13496	147892	--	1.88223e-36	3.51385e+17
	126.5	3.21944	-0.13356	140823	--	1.78195e-36	3.70987e+17
	126.6	3.22079	-0.13221	134178	--	1.69189e-36	3.90694e+17
	126.7	3.22207	-0.13094	127920	--	1.61019e-36	4.10474e+17
	126.8	3.22329	-0.12971	122019	--	1.53585e-36	4.30292e+17
	126.9	3.22445	-0.12855	116445	--	1.46865e-36	4.50106e+17
	127	3.22556	-0.12744	111173	--	1.40674e-36	4.69872e+17
	127.1	3.22662	-0.12638	106182	--	1.34993e-36	4.894e+17
	127.2	3.22764	-0.12536	101450	--	1.29824e-36	5.09032e+17
	127.3	3.22861	-0.12439	96960.4	--	1.25024e-36	5.28477e+17
	127.4	3.22953	-0.12347	92695.7	--	1.20639e-36	5.47678e+17
	127.5	3.23042	-0.12258	88641.1	--	1.16542e-36	5.66641e+17
	127.6	3.23127	-0.12173	84783	--	1.128e-36	5.85594e+17
	127.7	3.23208	-0.12092	81109.3	--	1.09325e-36	6.04172e+17
	127.8	3.23286	-0.12014	77608.5	--	1.06096e-36	6.22485e+17
	127.9	3.2336	-0.1194	74270.2	--	1.03057e-36	6.40526e+17
	128	3.23431	-0.11869	71084.9	--	1.00268e-36	6.58288e+17
	128.1	3.23499	-0.11801	68043.7	--	9.76658e-37	6.75763e+17
	128.2	3.23564	-0.11736	65138.6	--	9.5236e-37	6.92939e+17
	128.3	3.23626	-0.11673	62362	--	9.29642e-37	7.09807e+17
	128.4	3.23686	-0.11614	59707.1	--	9.08376e-37	7.26355e+17
	128.5	3.23743	-0.11557	57167.3	--	8.88442e-37	7.4257e+17
	128.6	3.23798	-0.11502	54736.6	--	8.70145e-37	7.58438e+17
	128.7	3.23851	-0.11449	52409.4	--	8.52645e-37	7.73946e+17
	128.8	3.23901	-0.11399	50180.3	--	8.36186e-37	7.89076e+17
	128.9	3.23949	-0.11351	48044.5	--	8.20683e-37	8.03636e+17
	129	3.23995	-0.11305	45996.9	--	8.06419e-37	8.18102e+17
	129.1	3.24039	-0.11261	44033.6	--	7.92737e-37	8.3216e+17
	129.2	3.24081	-0.11219	42150.4	--	7.79795e-37	8.45583e+17
	129.3	3.24121	-0.11179	40343	--	7.67895e-37	8.58962e+17
	129.4	3.2416	-0.1114	38608.3	--	7.56421e-37	8.71896e+17
	129.5	3.24197	-0.11103	36942.7	--	7.45513e-37	8.84258e+17
	129.6	3.24232	-0.11068	35342.6	--	7.35596e-37	8.96489e+17
	129.7	3.24266	-0.11034	33805.2	--	7.25869e-37	9.08085e+17
	129.8	3.24298	-0.11002	32327.2	--	7.17022e-37	9.196e+17
	129.9	3.24329	-0.10971	30906.2	--	7.08319e-37	9.30467e+17
	130	3.24359	-0.10941	29539.1	--	7.00435e-37	9.41254e+17
	130.1	3.24387	-0.10913	28223.7	--	6.92902e-37	9.51427e+17
	130.2	3.24414	-0.10886	26957.2	--	6.856e-37	9.61468e+17
	130.3	3.2444	-0.1086	25737.8	--	6.789e-37	9.70977e+17
	130.4	3.24464	-0.10836	24562.7	--	6.7231e-37	9.80052e+17
	130.5	3.24488	-0.10812	23429.8	--	6.66362e-37	9.89125e+17
	130.6	3.2451	-0.1079	22337.6	--	6.6069e-37	9.97585e+17
	130.7	3.24531	-0.10769	21283.7	--	6.55111e-37	1.00565e+18
	130.8	3.24552	-0.10749	20266	--	6.50093e-37	1.01374e+18
	130.9	3.24571	-0.10729	19283.5	--	6.45318e-37	1.02123e+18
	131	3.24589	-0.10711	18333.8	--	6.40565e-37	1.02834e+18
	131.1	3.24607	-0.10693	17415.3	--	6.36359e-37	1.03544e+18
	131.2	3.24623	-0.10677	16526.8	--	6.32368e-37	1.04202e+18
	131.3	3.24639	-0.10661	15666.4	--	6.28584e-37	1.04825e+18
	131.4	3.24654	-0.10646	14832.5	--	6.24793e-37	1.05415e+18
	131.5	3.24668	-0.10632	14023.8	--	6.2149e-37	1.05973e+18
	131.6	3.24681	-0.10619	13238.6	--	6.18372e-37	1.06544e+18
	131.7	3.24693	-0.10607	12585.9	--	6.15407e-37	1.07058e+18
	131.8	3.24705	-0.10595	11954	--	6.12591e-37	1.07545e+18
	131.9	3.24717	-0.10583	11341.7	--	6.09708e-37	1.08008e+18
	132	3.24727	-0.10573	10748	--	6.07239e-37	1.08446e+18
	132.1	3.24738	-0.10562	10172	--	6.04902e-37	1.08899e+18
	132.2	3.24747	-0.10553	9613.15	--	6.02694e-37	1.093e+18
	132.3	3.24756	-0.10544	9070.19	--	6.0061e-37	1.0968e+18
	132.4	3.24765	-0.10535	8542.14	--	5.98647e-37	1.10037e+18
	132.5	3.24773	-0.10527	8028.12	--	5.96803e-37	1.10372e+18
	132.6	3.2478	-0.1052	7527.25	--	5.94862e-37	1.10687e+18
	132.7	3.24787	-0.10513	7038.7	--	5.93285e-37	1.10981e+18
	132.8	3.24794	-0.10506	6561.65	--	5.91815e-37	1.11256e+18
	132.9	3.248	-0.105	6095.3	--	5.90449e-37	1.11547e+18
	133	3.24806	-0.10494	5639.5	--	5.89185e-37	1.11788e+18
	133.1	3.24811	-0.10489	5192.97	--	5.88022e-37	1.12011e+18
	133.2	3.24816	-0.10484	4859.12	--	5.86933e-37	1.12219e+18
	133.3	3.2482	-0.1048	4533.05	--	5.85917e-37	1.12413e+18
	133.4	3.24825	-0.10475	4214.23	--	5.84973e-37	1.12594e+18
	133.5	3.24828	-0.10472	3902.15	--	5.84099e-37	1.12761e+18
	133.6	3.24832	-0.10468	3596.31	--	5.83293e-37	1.12915e+18
	133.7	3.24835	-0.10465	3296.2	--	5.82554e-37	1.13056e+18
	133.8	3.24838	-0.10462	3001.36	--	5.81882e-37	1.13185e+18
	133.9	3.24841	-0.10459	2711.3	--	5.81274e-37	1.13301e+18
	134	3.24844	-0.10456	2425.56	--	5.80516e-37	1.13405e+18
	134.1	3.24846	-0.10454	2143.68	--	5.80047e-37	1.13497e+18
	134.2	3.24848	-0.10453	1865.22	--	5.7964e-37	1.13577e+18
	134.3	3.24849	-0.10451	1589.72	--	5.79292e-37	1.13645e+18
	134.4	3.2485	-0.1045	1316.75	--	5.79004e-37	1.13702e+18
	134.5	3.24851	-0.10449	1045.88	--	5.78776e-37	1.13746e+18
	134.6	3.24852	-0.10448	776.668	--	5.78606e-37	1.1378e+18
	134.7	3.24853	-0.10447	611.225	--	5.78473e-37	1.13806e+18
	134.8	3.24853	-0.10447	446.73	--	5.78375e-37	1.13825e+18
	134.9	3.24854	-0.10446	282.927	--	5.78313e-37	1.13837e+18
	135	3.24854	-0.10446	119.563	--	5.78287e-37	1.13842e+18
	135.1	3.24854	-0.10446	-43.6158	--	5.78297e-37	1.1384e+18
	135.2	3.24853	-0.10447	-206.862	--	5.78342e-37	1.13832e+18
	135.3	3.24853	-0.10447	-370.429	--	5.78423e-37	1.13816e+18
	135.4	3.24853	-0.10447	-534.571	--	5.78539e-37	1.13793e+18
	135.5	3.24852	-0.10448	-699.54	--	5.78692e-37	1.13763e+18
	135.6	3.24851	-0.10449	-865.595	--	5.78882e-37	1.13726e+18
	135.7	3.2485	-0.1045	-1032.99	--	5.79107e-37	1.13681e+18
	135.8	3.24849	-0.10451	-1201.99	--	5.7937e-37	1.1363e+18
	135.9	3.24847	-0.10453	-1372.85	--	5.7967e-37	1.13571e+18
	136	3.24846	-0.10454	-1545.84	--	5.80008e-37	1.13505e+18
	136.1	3.24844	-0.10456	-1721.24	--	5.80384e-37	1.13431e+18
	136.2	3.24842	-0.10458	-1796.47	--	5.80776e-37	1.13354e+18
	136.3	3.2484	-0.1046	-1874.43	--	5.81418e-37	1.13274e+18
	136.4	3.24838	-0.10461	-1955.22	--	5.81856e-37	1.1319e+18
	136.5	3.24836	-0.10464	-2038.97	--	5.82313e-37	1.13103e+18
	136.6	3.24834	-0.10466	-2125.82	--	5.8279e-37	1.13011e+18
	136.7	3.24832	-0.10468	-2215.89	--	5.83286e-37	1.12916e+18
	136.8	3.2483	-0.1047	-2309.31	--	5.83804e-37	1.12818e+18
	136.9	3.24827	-0.10473	-2406.25	--	5.84343e-37	1.12714e+18
	137	3.24825	-0.10475	-2506.83	--	5.84904e-37	1.12607e+18
	137.1	3.24822	-0.10478	-2611.22	--	5.85489e-37	1.12495e+18
	137.2	3.2482	-0.1048	-2719.59	--	5.86099e-37	1.12379e+18
	137.3	3.24817	-0.10483	-2832.08	--	5.86733e-37	1.12257e+18
	137.4	3.24814	-0.10486	-2948.88	--	5.87394e-37	1.12131e+18
	137.5	3.24811	-0.10489	-3070.17	--	5.88082e-37	1.11999e+18
	137.6	3.24808	-0.10493	-3196.14	--	5.88798e-37	1.11862e+18
	137.7	3.24804	-0.10496	-3222.68	--	5.8952e-37	1.11724e+18
	137.8	3.24801	-0.10499	-3254	--	5.90249e-37	1.11585e+18
	137.9	3.24798	-0.10502	-3290.16	--	5.90986e-37	1.1141e+18
	138	3.24794	-0.10506	-3331.78	--	5.91733e-37	1.11271e+18
	138.1	3.24791	-0.10509	-3378.3	--	5.9249e-37	1.1113e+18
	138.2	3.24788	-0.10512	-3429.8	--	5.93258e-37	1.10986e+18
	138.3	3.24784	-0.10516	-3486.33	--	5.9404e-37	1.10841e+18
	138.4	3.24781	-0.10519	-3548.01	--	5.94835e-37	1.10692e+18
	138.5	3.24777	-0.10523	-3614.91	--	5.95876e-37	1.10541e+18
	138.6	3.24773	-0.10527	-3687.14	--	5.96723e-37	1.10387e+18
	138.7	3.24769	-0.10531	-3764.81	--	5.97588e-37	1.1023e+18
	138.8	3.24766	-0.10534	-3848.04	--	5.98472e-37	1.10069e+18
	138.9	3.24762	-0.10538	-3936.95	--	5.99377e-37	1.09904e+18
	139	3.24758	-0.10542	-4031.69	--	6.00303e-37	1.09736e+18
	139.1	3.24754	-0.10547	-4132.39	--	6.01252e-37	1.09563e+18
	139.2	3.24749	-0.10551	-4132.78	--	6.02202e-37	1.0939e+18
	139.3	3.24745	-0.10555	-4139.12	--	6.03153e-37	1.09217e+18
	139.4	3.24741	-0.10559	-4151.44	--	6.04106e-37	1.09043e+18
	139.5	3.24737	-0.10563	-4169.74	--	6.05064e-37	1.08869e+18
	139.6	3.24733	-0.10567	-4194.08	--	6.06028e-37	1.08661e+18
	139.7	3.24729	-0.10572	-4225.03	--	6.06998e-37	1.08489e+18
	139.8	3.24724	-0.10576	-4262.03	--	6.07977e-37	1.08315e+18
	139.9	3.2472	-0.1058	-4305.13	--	6.08967e-37	1.0814e+18
	140	3.24716	-0.10584	-4354.39	--	6.09967e-37	1.07962e+18
	140.1	3.24711	-0.10589	-4409.89	--	6.11224e-37	1.07782e+18
	140.2	3.24707	-0.10593	-4471.72	--	6.12277e-37	1.076e+18
	140.3	3.24702	-0.10598	-4539.97	--	6.13347e-37	1.07415e+18
	140.4	3.24698	-0.10602	-4614.74	--	6.14434e-37	1.07226e+18
	140.5	3.24693	-0.10607	-4696.15	--	6.1554e-37	1.07035e+18
	140.6	3.24688	-0.10612	-4784.32	--	6.16667e-37	1.0684e+18
	140.7	3.24683	-0.10617	-4770.22	--	6.17791e-37	1.06645e+18
	140.8	3.24679	-0.10621	-4762.81	--	6.18912e-37	1.06451e+18
	140.9	3.24674	-0.10626	-4762.07	--	6.20034e-37	1.06257e+18
	141	3.24669	-0.10631	-4768.02	--	6.21157e-37	1.0603e+18
	141.1	3.24664	-0.10636	-4781.21	--	6.22283e-37	1.05839e+18
	141.2	3.24659	-0.10641	-4801.05	--	6.23414e-37	1.05648e+18
	141.3	3.24655	-0.10645	-4827.56	--	6.24551e-37	1.05456e+18
	141.4	3.2465	-0.1065	-4860.78	--	6.25696e-37	1.05263e+18
	141.5	3.24645	-0.10655	-4900.77	--	6.27111e-37	1.05068e+18
	141.6	3.2464	-0.1066	-4947.59	--	6.28306e-37	1.04871e+18
	141.7	3.24635	-0.10665	-5001.3	--	6.29514e-37	1.04672e+18
	141.8	3.2463	-0.1067	-5062	--	6.30737e-37	1.04471e+18
	141.9	3.24625	-0.10675	-5129.78	--	6.31975e-37	1.04266e+18
	142	3.2462	-0.10681	-5204.73	--	6.33232e-37	1.04059e+18
	142.1	3.24614	-0.10686	-5286.96	--	6.34509e-37	1.03849e+18
	142.2	3.24609	-0.10691	-5264.37	--	6.35781e-37	1.03639e+18
	142.3	3.24604	-0.10696	-5248.93	--	6.37048e-37	1.034e+18
	142.4	3.24598	-0.10702	-5241.17	--	6.38314e-37	1.03196e+18
	142.5	3.24593	-0.10707	-5240.47	--	6.3958e-37	1.02993e+18
	142.6	3.24588	-0.10712	-5246.83	--	6.40847e-37	1.02789e+18
	142.7	3.24583	-0.10717	-5260.27	--	6.42369e-37	1.02585e+18
	142.8	3.24577	-0.10723	-5280.8	--	6.43677e-37	1.0238e+18
	142.9	3.24572	-0.10728	-5308.48	--	6.44991e-37	1.02174e+18
	143	3.24567	-0.10733	-5343.33	--	6.46315e-37	1.01966e+18
	143.1	3.24561	-0.10739	-5385.42	--	6.47648e-37	1.01757e+18
	143.2	3.24556	-0.10744	-5434.81	--	6.48994e-37	1.01546e+18
	143.3	3.2455	-0.1075	-5491.58	--	6.50354e-37	1.01333e+18
	143.4	3.24545	-0.10755	-5555.8	--	6.5173e-37	1.01117e+18
	143.5	3.24539	-0.10761	-5627.58	--	6.53123e-37	1.00869e+18
	143.6	3.24534	-0.10766	-5707.55	--	6.54536e-37	1.00652e+18
	143.7	3.24528	-0.10772	-5679.42	--	6.55943e-37	1.00437e+18
	143.8	3.24522	-0.10778	-5658.71	--	6.57344e-37	1.00223e+18
	143.9	3.24517	-0.10783	-5645.37	--	6.5901e-37	1.00009e+18
	144	3.24511	-0.10789	-5639.41	--	6.60441e-37	9.97956e+17
	144.1	3.24505	-0.10795	-5640.83	--	6.61874e-37	9.9582e+17
	144.2	3.245	-0.108	-5649.63	--	6.63308e-37	9.9368e+17
	144.3	3.24494	-0.10806	-5665.84	--	6.64747e-37	9.91535e+17
	144.4	3.24488	-0.10812	-5689.48	--	6.66191e-37	9.8938e+17
	144.5	3.24483	-0.10817	-5720.59	--	6.67643e-37	9.87214e+17
	144.6	3.24477	-0.10823	-5759.22	--	6.69106e-37	9.85032e+17
	144.7	3.24471	-0.10829	-5805.43	--	6.7058e-37	9.8257e+17
	144.8	3.24465	-0.10835	-5859.75	--	6.72067e-37	9.80405e+17
	144.9	3.24459	-0.10841	-5921.7	--	6.73571e-37	9.78218e+17
	145	3.24453	-0.10847	-5991.38	--	6.75358e-37	9.76004e+17
	145.1	3.24447	-0.10853	-6068.89	--	6.76938e-37	9.73762e+17
	145.2	3.24441	-0.10859	-6034.71	--	6.78509e-37	9.71532e+17
	145.3	3.24435	-0.10865	-6008.17	--	6.80073e-37	9.69312e+17
	145.4	3.24429	-0.10871	-5989.22	--	6.81632e-37	9.671e+17
	145.5	3.24423	-0.10877	-5977.86	--	6.83188e-37	9.64891e+17
	145.6	3.24417	-0.10883	-5974.08	--	6.84744e-37	9.62684e+17
	145.7	3.24411	-0.10889	-5977.87	--	6.863e-37	9.60475e+17
	145.8	3.24405	-0.10895	-5989.27	--	6.87859e-37	9.58016e+17
	145.9	3.24399	-0.10901	-6008.71	--	6.89423e-37	9.5585e+17
	146	3.24393	-0.10907	-6035.7	--	6.90994e-37	9.53675e+17
	146.1	3.24387	-0.10913	-6070.3	--	6.92857e-37	9.51487e+17
	146.2	3.24381	-0.10919	-6112.55	--	6.94489e-37	9.49284e+17
	146.3	3.24375	-0.10925	-6162.52	--	6.96134e-37	9.47063e+17
	146.4	3.24369	-0.10931	-6220.28	--	6.97794e-37	9.44821e+17
	146.5	3.24362	-0.10938	-6285.9	--	6.99472e-37	9.42555e+17
	146.6	3.24356	-0.10944	-6359.49	--	7.01169e-37	9.40263e+17
	146.7	3.2435	-0.1095	-6317.28	--	7.02855e-37	9.37986e+17
	146.8	3.24343	-0.10957	-6282.79	--	7.04532e-37	9.35456e+17
	146.9	3.24337	-0.10963	-6256.45	--	7.06202e-37	9.33257e+17
	147	3.24331	-0.10969	-6237.68	--	7.07867e-37	9.31063e+17
	147.1	3.24325	-0.10975	-6226.47	--	7.09804e-37	9.28874e+17
	147.2	3.24318	-0.10982	-6222.81	--	7.11507e-37	9.26686e+17
	147.3	3.24312	-0.10988	-6226.71	--	7.13211e-37	9.24496e+17
	147.4	3.24306	-0.10994	-6238.18	--	7.14918e-37	9.22303e+17
	147.5	3.243	-0.11	-6257.24	--	7.16631e-37	9.20103e+17
	147.6	3.24293	-0.11007	-6283.94	--	7.18351e-37	9.17893e+17
	147.7	3.24287	-0.11013	-6318.29	--	7.2008e-37	9.15672e+17
	147.8	3.24281	-0.11019	-6360.37	--	7.2182e-37	9.13159e+17
	147.9	3.24274	-0.11026	-6410.7	--	7.23575e-37	9.1096e+17
	148	3.24268	-0.11032	-6468.79	--	7.25345e-37	9.08741e+17
	148.1	3.24261	-0.11039	-6534.71	--	7.27133e-37	9.065e+17
	148.2	3.24255	-0.11045	-6480.19	--	7.29225e-37	9.04277e+17
	148.3	3.24248	-0.11052	-6433.22	--	7.3103e-37	9.0207e+17
	148.4	3.24242	-0.11058	-6393.75	--	7.32824e-37	8.99877e+17
	148.5	3.24236	-0.11064	-6361.75	--	7.34609e-37	8.97695e+17
	148.6	3.24229	-0.11071	-6337.2	--	7.36387e-37	8.95521e+17
	148.7	3.24223	-0.11077	-6320.06	--	7.38161e-37	8.93353e+17
	148.8	3.24217	-0.11083	-6310.34	--	7.39931e-37	8.91189e+17
	148.9	3.2421	-0.1109	-6308.01	--	7.41701e-37	8.88804e+17
	149	3.24204	-0.11096	-6313.49	--	7.43473e-37	8.86691e+17
	149.1	3.24198	-0.11102	-6326.29	--	7.45248e-37	8.84574e+17
	149.2	3.24191	-0.11109	-6346.46	--	7.47347e-37	8.82451e+17
	149.3	3.24185	-0.11115	-6374.02	--	7.49181e-37	8.80318e+17
	149.4	3.24179	-0.11121	-6409.01	--	7.51024e-37	8.78173e+17
	149.5	3.24172	-0.11128	-6451.49	--	7.52881e-37	8.76014e+17
	149.6	3.24166	-0.11134	-6501.5	--	7.54751e-37	8.73838e+17
	149.7	3.24159	-0.11141	-6425.97	--	7.566e-37	8.71688e+17
	149.8	3.24153	-0.11147	-6357.65	--	7.58429e-37	8.69561e+17
	149.9	3.24147	-0.11153	-6296.46	--	7.6024e-37	8.67231e+17
	150	3.2414	-0.1116	-6242.73	--	7.62036e-37	8.65193e+17
	150.1	3.24134	-0.11166	-6195.94	--	7.63819e-37	8.63171e+17
	150.2	3.24128	-0.11172	-6156.04	--	7.65907e-37	8.61161e+17
	150.3	3.24122	-0.11178	-6122.99	--	7.67713e-37	8.59162e+17
	150.4	3.24116	-0.11184	-6096.76	--	7.69512e-37	8.57172e+17
	150.5	3.2411	-0.1119	-6077.34	--	7.71304e-37	8.55188e+17
	150.6	3.24104	-0.11196	-6064.71	--	7.73093e-37	8.53208e+17
	150.7	3.24098	-0.11202	-6058.87	--	7.74881e-37	8.5123e+17
	150.8	3.24092	-0.11208	-6059.8	--	7.76668e-37	8.49252e+17
	150.9	3.24085	-0.11215	-6067.53	--	7.78458e-37	8.47027e+17
	151	3.24079	-0.11221	-6082.49	--	7.80252e-37	8.4509e+17
	151.1	3.24073	-0.11227	-6104.21	--	7.82053e-37	8.43146e+17
	151.2	3.24067	-0.11233	-5994.82	--	7.83821e-37	8.41237e+17
	151.3	3.24061	-0.11239	-5891.8	--	7.85899e-37	8.3936e+17
	151.4	3.24056	-0.11244	-5795.02	--	7.87652e-37	8.37515e+17
	151.5	3.2405	-0.1125	-5704.4	--	7.89377e-37	8.35698e+17
	151.6	3.24044	-0.11256	-5619.84	--	7.91077e-37	8.33909e+17
	151.7	3.24039	-0.11261	-5541.27	--	7.92753e-37	8.32144e+17
	151.8	3.24033	-0.11267	-5468.6	--	7.94407e-37	8.30403e+17
	151.9	3.24028	-0.11272	-5401.76	--	7.96041e-37	8.28682e+17
	152	3.24023	-0.11278	-5340.68	--	7.97656e-37	8.2673e+17
	152.1	3.24017	-0.11283	-5285.75	--	7.99254e-37	8.25088e+17
	152.2	3.24012	-0.11288	-5236.4	--	8.00838e-37	8.23461e+17
	152.3	3.24007	-0.11293	-5192.59	--	8.02409e-37	8.21848e+17
	152.4	3.24002	-0.11298	-5154.27	--	8.04279e-37	8.20246e+17
	152.5	3.23997	-0.11304	-5121.41	--	8.05867e-37	8.18655e+17
	152.6	3.23991	-0.11309	-5093.98	--	8.07447e-37	8.17073e+17
	152.7	3.23986	-0.11314	-4929.7	--	8.08975e-37	8.15541e+17
	152.8	3.23982	-0.11318	-4770.38	--	8.10455e-37	8.14059e+17
	152.9	3.23977	-0.11323	-4615.89	--	8.11886e-37	8.12625e+17
	153	3.23973	-0.11327	-4466.05	--	8.13271e-37	8.11238e+17
	153.1	3.23968	-0.11332	-4320.72	--	8.14611e-37	8.09896e+17
	153.2	3.23964	-0.11336	-4179.77	--	8.15907e-37	8.08597e+17
	153.3	3.2396	-0.1134	-4043.05	--	8.17161e-37	8.07341e+17
	153.4	3.23956	-0.11344	-3910.42	--	8.18374e-37	8.05893e+17
	153.5	3.23952	-0.11348	-3782.15	--	8.19546e-37	8.04747e+17
	153.6	3.23949	-0.11351	-3657.68	--	8.20681e-37	8.03639e+17
	153.7	3.23945	-0.11355	-3536.86	--	8.21777e-37	8.02567e+17
	153.8	3.23942	-0.11358	-3419.6	--	8.22838e-37	8.0153e+17
	153.9	3.23938	-0.11361	-3305.76	--	8.23863e-37	8.00529e+17
	154	3.23935	-0.11365	-3195.24	--	8.25186e-37	7.9956e+17
	154.1	3.23932	-0.11368	-3087.93	--	8.26168e-37	7.98624e+17
	154.2	3.23929	-0.11371	-2838.27	--	8.27071e-37	7.97764e+17
	154.3	3.23927	-0.11373	-2591.31	--	8.27895e-37	7.96979e+17
	154.4	3.23924	-0.11376	-2346.81	--	8.28641e-37	7.96268e+17
	154.5	3.23922	-0.11378	-2104.54	--	8.2931e-37	7.9563e+17
	154.6	3.2392	-0.1138	-1864.27	--	8.29903e-37	7.95065e+17
	154.7	3.23919	-0.11381	-1625.78	--	8.3042e-37	7.94572e+17
	154.8	3.23917	-0.11383	-1388.84	--	8.30861e-37	7.94151e+17
	154.9	3.23916	-0.11384	-1153.22	--	8.31228e-37	7.93802e+17
	155	3.23915	-0.11385	-918.694	--	8.3152e-37	7.93524e+17
	155.1	3.23915	-0.11385	-685.046	--	8.31738e-37	7.93316e+17
	155.2	3.23914	-0.11386	-452.051	--	8.31882e-37	7.93179e+17
	155.3	3.23914	-0.11386	-219.486	--	8.31951e-37	7.93112e+17
	155.4	3.23914	-0.11386	12.8693	--	8.31947e-37	7.93116e+17
	155.5	3.23914	-0.11386	245.237	--	8.31869e-37	7.93191e+17
	155.6	3.23915	-0.11385	477.839	--	8.31717e-37	7.93335e+17
	155.7	3.23916	-0.11384	857.348	--	8.31445e-37	7.93595e+17
	155.8	3.23917	-0.11383	1237.63	--	8.31051e-37	7.9397e+17
	155.9	3.23918	-0.11382	1619.01	--	8.30536e-37	7.94461e+17
	156	3.2392	-0.1138	2001.85	--	8.299e-37	7.95068e+17
	156.1	3.23923	-0.11377	2386.49	--	8.29141e-37	7.95791e+17
	156.2	3.23926	-0.11374	2773.26	--	8.28259e-37	7.96631e+17
	156.3	3.23929	-0.11371	3162.52	--	8.27254e-37	7.9759e+17
	156.4	3.23932	-0.11368	3554.61	--	8.26124e-37	7.98667e+17
	156.5	3.23936	-0.11364	3949.88	--	8.24868e-37	7.99864e+17
	156.6	3.23941	-0.11359	4348.69	--	8.23195e-37	8.01182e+17
	156.7	3.23945	-0.11355	4751.38	--	8.21721e-37	8.02622e+17
	156.8	3.23951	-0.11349	5158.32	--	8.20121e-37	8.04185e+17
	156.9	3.23956	-0.11344	5569.86	--	8.18394e-37	8.05873e+17
	157	3.23962	-0.11338	5986.37	--	8.16538e-37	8.07965e+17
	157.1	3.23969	-0.11332	6408.69	--	8.1455e-37	8.09956e+17
	157.2	3.23976	-0.11325	6980.26	--	8.12386e-37	8.12125e+17
	157.3	3.23983	-0.11317	7557.76	--	8.10042e-37	8.14473e+17
	157.4	3.23991	-0.11309	8141.66	--	8.07517e-37	8.17002e+17
	157.5	3.24	-0.113	8732.45	--	8.04809e-37	8.19715e+17
	157.6	3.24009	-0.11291	9330.62	--	8.01663e-37	8.22614e+17
	157.7	3.24019	-0.11281	9936.67	--	7.98658e-37	8.257e+17
	157.8	3.2403	-0.1127	10551.1	--	7.95467e-37	8.29287e+17
	157.9	3.24041	-0.11259	11174.9	--	7.92087e-37	8.32845e+17
	158	3.24053	-0.11247	11808.3	--	7.88515e-37	8.36606e+17
	158.1	3.24065	-0.11235	12451.8	--	7.84749e-37	8.40571e+17
	158.2	3.24078	-0.11222	13105.9	--	7.80572e-37	8.44745e+17
	158.3	3.24092	-0.11208	13771.1	--	7.76509e-37	8.49428e+17
	158.4	3.24107	-0.11194	14448.5	--	7.72247e-37	8.54145e+17
	158.5	3.24122	-0.11178	15138.3	--	7.67782e-37	8.59086e+17
	158.6	3.24137	-0.11163	15841.2	--	7.62861e-37	8.64258e+17
	158.7	3.24154	-0.11146	16692.2	--	7.58059e-37	8.69991e+17
	158.8	3.24172	-0.11128	17557.2	--	7.53007e-37	8.75866e+17
	158.9	3.2419	-0.1111	18436.5	--	7.47703e-37	8.82036e+17
	159	3.2421	-0.11091	19330.8	--	7.41953e-37	8.88505e+17
	159.1	3.2423	-0.1107	20240.9	--	7.36273e-37	8.95661e+17
	159.2	3.24251	-0.11049	21168.1	--	7.30333e-37	9.02922e+17
	159.3	3.24273	-0.11027	22112.7	--	7.23936e-37	9.10507e+17
	159.4	3.24296	-0.11004	23075.6	--	7.17621e-37	9.1883e+17
	159.5	3.2432	-0.1098	24058.1	--	7.11037e-37	9.2729e+17
	159.6	3.24345	-0.10955	25060.7	--	7.04043e-37	9.36101e+17
	159.7	3.24371	-0.10929	26084.1	--	6.9708e-37	9.45784e+17
	159.8	3.24398	-0.10902	27130	--	6.89631e-37	9.55563e+17
	159.9	3.24427	-0.10873	28198.8	--	6.8229e-37	9.66166e+17
	160	3.24456	-0.10844	29292.1	--	6.74416e-37	9.76988e+17
	160.1	3.24486	-0.10814	30410.4	--	6.66695e-37	9.88629e+17
	160.2	3.24518	-0.10782	31555.2	--	6.58683e-37	1.00058e+18
	160.3	3.24551	-0.10749	32727.4	--	6.50319e-37	1.01339e+18
	160.4	3.24585	-0.10715	33928.5	--	6.41677e-37	1.02656e+18
	160.5	3.2462	-0.1068	35159.3	--	6.33186e-37	1.04067e+18
	160.6	3.24656	-0.10644	36421.6	--	6.24196e-37	1.05516e+18
	160.7	3.24694	-0.10606	37716.2	--	6.15312e-37	1.07074e+18
	160.8	3.24733	-0.10567	39045.2	--	6.05997e-37	1.08667e+18
	160.9	3.24773	-0.10527	40409.3	--	5.96714e-37	1.10389e+18
	161	3.24815	-0.10485	41810.9	--	5.87093e-37	1.12188e+18
	161.1	3.24858	-0.10442	43251.4	--	5.77269e-37	1.14042e+18
	161.2	3.24903	-0.10397	44732	--	5.67494e-37	1.16037e+18
	161.3	3.24949	-0.10351	46255.2	--	5.57398e-37	1.18128e+18
	161.4	3.24997	-0.10303	47822.8	--	5.47129e-37	1.20324e+18
	161.5	3.25047	-0.10253	49436.7	--	5.367e-37	1.22605e+18
	161.6	3.25098	-0.10202	51098.6	--	5.26341e-37	1.25048e+18
	161.7	3.25151	-0.1015	52811.4	--	5.15682e-37	1.27619e+18
	161.8	3.25205	-0.10095	54577.3	--	5.04888e-37	1.30327e+18
	161.9	3.25261	-0.10038	56398.9	--	4.9397e-37	1.33184e+18
	162	3.2532	-0.0998	58278.9	--	4.82938e-37	1.36199e+18
	162.1	3.2538	-0.0992	60220	--	4.71803e-37	1.39385e+18
	162.2	3.25442	-0.09858	62225.3	--	4.60573e-37	1.42715e+18
	162.3	3.25507	-0.09793	64297.4	--	4.49258e-37	1.46281e+18
	162.4	3.25573	-0.09727	66440.4	--	4.37865e-37	1.50056e+18
	162.5	3.25642	-0.09658	68658.1	--	4.26401e-37	1.54107e+18
	162.6	3.25713	-0.09587	70955.2	--	4.14874e-37	1.58358e+18
	162.7	3.25786	-0.09514	73335.2	--	4.0329e-37	1.62872e+18
	162.8	3.25862	-0.09438	75802.8	--	3.91654e-37	1.67668e+18
	162.9	3.2594	-0.0936	78362.8	--	3.79972e-37	1.72768e+18
	163	3.26021	-0.09279	81020.6	--	3.68162e-37	1.78194e+18
	163.1	3.26105	-0.09195	83781.7	--	3.56469e-37	1.84051e+18
	163.2	3.26192	-0.09108	86653.7	--	3.44748e-37	1.90245e+18
	163.3	3.26281	-0.09019	89642.3	--	3.32929e-37	1.96853e+18
	163.4	3.26374	-0.08926	92754.8	--	3.2125e-37	2.04011e+18
	163.5	3.2647	-0.0883	96000.5	--	3.09472e-37	2.11604e+18
	163.6	3.26569	-0.08731	99387	--	2.97866e-37	2.19839e+18
	163.7	3.26672	-0.08628	102925	--	2.86196e-37	2.28602e+18
	163.8	3.26779	-0.08521	106625	--	2.74685e-37	2.38146e+18
	163.9	3.26889	-0.08411	110498	--	2.63177e-37	2.4843e+18
	164	3.27004	-0.08296	114559	--	2.51749e-37	2.59539e+18
	164.1	3.27123	-0.08177	118820	--	2.40422e-37	2.71495e+18
	164.2	3.27246	-0.08054	123298	--	2.29212e-37	2.84571e+18
	164.3	3.27374	-0.07926	128010	--	2.18136e-37	2.9879e+18
	164.4	3.27507	-0.07793	132977	--	2.07206e-37	3.14288e+18
	164.5	3.27645	-0.07655	138220	--	1.96432e-37	3.31327e+18
	164.6	3.27789	-0.07511	143766	--	1.85822e-37	3.49915e+18
	164.7	3.27939	-0.07361	149642	--	1.75384e-37	3.70328e+18
	164.8	3.28095	-0.07205	155878	--	1.6509e-37	3.92906e+18
	164.9	3.28257	-0.07043	162513	--	1.55058e-37	4.17801e+18
	165	3.28427	-0.06873	169585	--	1.45197e-37	4.45493e+18
	165.1	3.12044	0.01284	-922552	-6528700000000	7.01878e-35	7.15785e+19
	165.2	3.11241	0.00481	-802492	--	9.57279e-35	5.67946e+19
	165.3	3.10534	-0.00226	-707229	--	1.25852e-34	4.58358e+19
	165.4	3.09904	-0.00856	-630347	--	1.60614e-34	3.75611e+19
	165.5	3.09336	-0.01424	-567345	--	1.99968e-34	3.12149e+19
	165.6	3.08821	-0.01939	-514987	--	2.44055e-34	2.62731e+19
	165.7	3.08351	-0.02409	-470919	--	2.92905e-34	2.23695e+19
	165.8	3.07917	-0.02843	-433398	--	3.46269e-34	1.92414e+19
	165.9	3.07516	-0.03244	-401124	--	4.04512e-34	1.67063e+19
	166	3.07143	-0.03617	-373102	--	4.67184e-34	1.46258e+19
	166.1	3.06794	-0.03966	-348570	--	5.34759e-34	1.29029e+19
	166.2	3.06467	-0.04293	-326927	--	6.06842e-34	1.14603e+19
	166.3	3.0616	-0.046	-307705	--	6.83581e-34	1.02421e+19
	166.4	3.05869	-0.04891	-290525	--	7.64783e-34	9.20415e+18
	166.5	3.05594	-0.05166	-275087	--	8.50543e-34	8.31625e+18
	166.6	3.05333	-0.05427	-261138	--	9.40928e-34	7.54901e+18
	166.7	3.05085	-0.05675	-248476	--	1.03595e-33	6.88197e+18
	166.8	3.04848	-0.05912	-236932	--	1.13554e-33	6.3002e+18
	166.9	3.04621	-0.06139	-226365	--	1.23917e-33	5.7878e+18
	167	3.04405	-0.06355	-216657	--	1.34787e-33	5.33609e+18
	167.1	3.04197	-0.06563	-207706	--	1.46054e-33	4.93376e+18
	167.2	3.03997	-0.06763	-199431	--	1.57763e-33	4.57663e+18
	167.3	3.03806	-0.06954	-191754	--	1.69912e-33	4.25683e+18
	167.4	3.03621	-0.07139	-184614	--	1.82499e-33	3.97061e+18
	167.5	3.03443	-0.07317	-177954	--	1.95515e-33	3.71166e+18
	167.6	3.03271	-0.07489	-171729	--	2.08897e-33	3.47726e+18
	167.7	3.03105	-0.07655	-165896	--	2.22782e-33	3.26531e+18
	167.8	3.02945	-0.07815	-160419	--	2.36996e-33	3.0718e+18
	167.9	3.0279	-0.0797	-155267	--	2.51726e-33	2.8958e+18
	168	3.02639	-0.08121	-150410	--	2.66779e-33	2.73398e+18
	168.1	3.02494	-0.08266	-145824	--	2.82225e-33	2.58641e+18
	168.2	3.02352	-0.08408	-141486	--	2.9818e-33	2.45063e+18
	168.3	3.02215	-0.08545	-137375	--	3.1445e-33	2.32546e+18
	168.4	3.02081	-0.08679	-133474	--	3.31108e-33	2.20986e+18
	168.5	3.01951	-0.08809	-129768	--	3.48153e-33	2.10291e+18
	168.6	3.01825	-0.08935	-126241	--	3.6558e-33	2.00376e+18
	168.7	3.01702	-0.09058	-122880	--	3.83382e-33	1.91168e+18
	168.8	3.01583	-0.09177	-119673	--	4.01421e-33	1.82599e+18
	168.9	3.01466	-0.09294	-116610	--	4.1999e-33	1.7461e+18
	169	3.01352	-0.09408	-113682	--	4.38918e-33	1.67146e+18
	169.1	3.01241	-0.09519	-110878	--	4.58189e-33	1.6023e+18
	169.2	3.01133	-0.09627	-108190	--	4.77645e-33	1.53706e+18
	169.3	3.01028	-0.09732	-105612	--	4.97652e-33	1.47579e+18
	169.4	3.00925	-0.09835	-103137	--	5.17961e-33	1.41883e+18
	169.5	3.00824	-0.09936	-100757	--	5.38457e-33	1.3648e+18
	169.6	3.00725	-0.10035	-98467.8	--	5.59449e-33	1.31436e+18
	169.7	3.00629	-0.10131	-96263.2	--	5.80581e-33	1.26646e+18
	169.8	3.00535	-0.10225	-94138.9	--	6.02216e-33	1.22165e+18
	169.9	3.00443	-0.10317	-92089.8	--	6.23982e-33	1.17893e+18
	170	3.00353	-0.10407	-90112.4	--	6.45982e-33	1.13898e+18
	170.1	3.00265	-0.10495	-88201.9	--	6.68595e-33	1.10107e+18
	170.2	3.00178	-0.10582	-86355.1	--	6.91223e-33	1.06492e+18
	170.3	3.00094	-0.10666	-84568.8	--	7.14086e-33	1.03096e+18
	170.4	3.00011	-0.10749	-82839.6	--	7.3757e-33	9.98679e+17
	170.5	2.9993	-0.1083	-81164.5	--	7.61037e-33	9.67735e+17
	170.6	2.9985	-0.1091	-79541.3	--	7.84738e-33	9.38668e+17
	170.7	2.99772	-0.10988	-77966.8	--	8.0867e-33	9.10986e+17
	170.8	2.99696	-0.11064	-76438.8	--	8.33204e-33	8.8461e+17
	170.9	2.99621	-0.11139	-74955	--	8.5769e-33	8.59467e+17
	171	2.99547	-0.11213	-73513.4	--	8.82397e-33	8.35231e+17
	171.1	2.99475	-0.11285	-72112.5	--	9.0732e-33	8.1241e+17
	171.2	2.99404	-0.11356	-70749.8	--	9.32458e-33	7.9061e+17
	171.3	2.99335	-0.11425	-69423.7	--	9.57805e-33	7.69775e+17
	171.4	2.99267	-0.11493	-68132.5	--	9.83357e-33	7.49851e+17
	171.5	2.992	-0.1156	-66874.8	--	1.00911e-32	7.30788e+17
	171.6	2.99134	-0.11626	-65649	--	1.03505e-32	7.12539e+17
	171.7	2.9907	-0.1169	-64453.8	--	1.06119e-32	6.9506e+17
	171.8	2.99006	-0.11753	-63288	--	1.0875e-32	6.78307e+17
	171.9	2.98944	-0.11816	-62150.3	--	1.11399e-32	6.62242e+17
	172	2.98883	-0.11877	-61039.5	--	1.14063e-32	6.46828e+17
	172.1	2.98823	-0.11937	-59954.5	--	1.16744e-32	6.32029e+17
	172.2	2.98764	-0.11996	-58894.4	--	1.19438e-32	6.17813e+17
	172.3	2.98707	-0.12053	-57858.1	--	1.22146e-32	6.04148e+17
	172.4	2.9865	-0.1211	-56844.8	--	1.24866e-32	5.91227e+17
	172.5	2.98594	-0.12166	-55853.1	--	1.27597e-32	5.78621e+17
	172.6	2.98539	-0.12221	-54882.6	--	1.30337e-32	5.66487e+17
	172.7	2.98485	-0.12275	-53932.4	--	1.33048e-32	5.54799e+17
	172.8	2.98432	-0.12328	-53001.8	--	1.35817e-32	5.43535e+17
	172.9	2.9838	-0.1238	-52090.1	--	1.38593e-32	5.32671e+17
	173	2.98329	-0.12431	-51196.7	--	1.41374e-32	5.22393e+17
	173.1	2.98278	-0.12482	-50320.4	--	1.44158e-32	5.12333e+17
	173.2	2.98229	-0.12531	-49461.1	--	1.46906e-32	5.02615e+17
	173.3	2.9818	-0.1258	-48618	--	1.49713e-32	4.93221e+17
	173.4	2.98133	-0.12627	-47790.7	--	1.52519e-32	4.84317e+17
	173.5	2.98086	-0.12674	-46978.4	--	1.55324e-32	4.75598e+17
	173.6	2.98039	-0.12721	-46180.7	--	1.58089e-32	4.67156e+17
	173.7	2.97994	-0.12766	-45397.1	--	1.6091e-32	4.58976e+17
	173.8	2.97949	-0.12811	-44627.2	--	1.63725e-32	4.51259e+17
	173.9	2.97906	-0.12854	-43870.3	--	1.66486e-32	4.43645e+17
	174	2.97862	-0.12898	-43126.2	--	1.69313e-32	4.36255e+17
	174.1	2.9782	-0.1294	-42394.4	--	1.72128e-32	4.2928e+17
	174.2	2.97778	-0.12982	-41674.4	--	1.74886e-32	4.22389e+17
	174.3	2.97737	-0.13023	-40965.9	--	1.77708e-32	4.15688e+17
	174.4	2.97697	-0.13063	-40268.7	--	1.80512e-32	4.09384e+17
	174.5	2.97658	-0.13103	-39582	--	1.83265e-32	4.03123e+17
	174.6	2.97619	-0.13141	-38905.8	--	1.8607e-32	3.97182e+17
	174.7	2.9758	-0.1318	-38239.6	--	1.88798e-32	3.91327e+17
	174.8	2.97543	-0.13217	-37583.3	--	1.91599e-32	3.85614e+17
	174.9	2.97506	-0.13254	-36936.5	--	1.94301e-32	3.80248e+17
	175	2.9747	-0.1329	-36298.7	--	1.97095e-32	3.74893e+17
	175.1	2.97434	-0.13326	-35669.8	--	1.99858e-32	3.69839e+17
	175.2	2.97399	-0.13361	-35049.5	--	2.02553e-32	3.64814e+17
	175.3	2.97364	-0.13396	-34437.6	--	2.05301e-32	3.60054e+17
	175.4	2.97331	-0.13429	-33833.7	--	2.07968e-32	3.55333e+17
	175.5	2.97297	-0.13463	-33237.6	--	2.10695e-32	3.50851e+17
	175.6	2.97265	-0.13495	-32649.2	--	2.13334e-32	3.4641e+17
	175.7	2.97233	-0.13527	-32068.1	--	2.16037e-32	3.42193e+17
	175.8	2.97201	-0.13559	-31494.1	--	2.18647e-32	3.3801e+17
	175.9	2.9717	-0.1359	-30927.2	--	2.21318e-32	3.34043e+17
	176	2.9714	-0.1362	-30366.9	--	2.23898e-32	3.30097e+17
	176.1	2.9711	-0.1365	-29813.2	--	2.26533e-32	3.26367e+17
	176.2	2.97081	-0.13679	-29265.8	--	2.29083e-32	3.22638e+17
	176.3	2.97052	-0.13708	-28724.6	--	2.31675e-32	3.19133e+17
	176.4	2.97024	-0.13736	-28189.3	--	2.34193e-32	3.15604e+17
	176.5	2.96996	-0.13764	-27660	--	2.36664e-32	3.12312e+17
	176.6	2.96969	-0.13791	-27136.1	--	2.39221e-32	3.09082e+17
	176.7	2.96942	-0.13818	-26617.7	--	2.41659e-32	3.05876e+17
	176.8	2.96916	-0.13844	-26104.6	--	2.44159e-32	3.02845e+17
	176.9	2.96891	-0.13869	-25596.7	--	2.46563e-32	2.998e+17
	177	2.96866	-0.13894	-25093.8	--	2.4892e-32	2.96958e+17
	177.1	2.96841	-0.13919	-24595.7	--	2.51366e-32	2.94173e+17
	177.2	2.96817	-0.13943	-24102.3	--	2.53687e-32	2.91398e+17
	177.3	2.96793	-0.13967	-23613.5	--	2.5606e-32	2.88789e+17
	177.4	2.9677	-0.1399	-23129.1	--	2.58344e-32	2.86235e+17
	177.5	2.96748	-0.14013	-22649	--	2.6058e-32	2.83701e+17
	177.6	2.96725	-0.14035	-22173.1	--	2.62879e-32	2.81312e+17
	177.7	2.96704	-0.14056	-21701.3	--	2.65076e-32	2.78888e+17
	177.8	2.96682	-0.14078	-21233.5	--	2.67225e-32	2.76657e+17
	177.9	2.96662	-0.14098	-20769.5	--	2.69438e-32	2.74474e+17
	178	2.96641	-0.14119	-20309.1	--	2.71546e-32	2.7234e+17
	178.1	2.96622	-0.14139	-19852.3	--	2.73606e-32	2.70215e+17
	178.2	2.96602	-0.14158	-19399	--	2.75619e-32	2.68227e+17
	178.3	2.96583	-0.14177	-18949.1	--	2.77736e-32	2.66284e+17
	178.4	2.96565	-0.14195	-18502.5	--	2.79705e-32	2.64331e+17
	178.5	2.96547	-0.14213	-18059.1	--	2.81627e-32	2.62525e+17
	178.6	2.96529	-0.14231	-17618.8	--	2.83627e-32	2.60764e+17
	178.7	2.96512	-0.14248	-17181.4	--	2.85502e-32	2.59046e+17
	178.8	2.96495	-0.14265	-16746.9	--	2.87329e-32	2.57328e+17
	178.9	2.96479	-0.14281	-16315.3	--	2.89109e-32	2.55737e+17
	179	2.96463	-0.14297	-15886.3	--	2.90975e-32	2.54188e+17
	179.1	2.96447	-0.14313	-15460	--	2.92705e-32	2.5268e+17
	179.2	2.96432	-0.14328	-15036.1	--	2.94387e-32	2.51167e+17
	179.3	2.96418	-0.14342	-14614.8	--	2.96022e-32	2.49777e+17
	179.4	2.96404	-0.14357	-14195.9	--	2.97731e-32	2.48426e+17
	179.5	2.9639	-0.1437	-13779.2	--	2.99311e-32	2.47116e+17
	179.6	2.96376	-0.14384	-13364.7	--	3.00844e-32	2.45778e+17
	179.7	2.96363	-0.14397	-12952.5	--	3.0233e-32	2.44577e+17
	179.8	2.96351	-0.14409	-12542.2	--	3.03769e-32	2.43413e+17
	179.9	2.96339	-0.14421	-12133.9	--	3.05285e-32	2.42288e+17
	180	2.96327	-0.14433	-11727.5	--	3.06664e-32	2.412e+17
	180.1	2.96316	-0.14444	-11323	--	3.07996e-32	2.40075e+17
	180.2	2.96305	-0.14455	-10920.3	--	3.0928e-32	2.39087e+17
	180.3	2.96294	-0.14466	-10519.3	--	3.10517e-32	2.38135e+17
	180.4	2.96284	-0.14476	-10119.8	--	3.11707e-32	2.3722e+17
	180.5	2.96274	-0.14486	-9721.93	--	3.12978e-32	2.3634e+17
	180.6	2.96265	-0.14495	-9325.51	--	3.14102e-32	2.35496e+17
	180.7	2.96256	-0.14504	-8930.51	--	3.15179e-32	2.34688e+17
	180.8	2.96248	-0.14512	-8536.86	--	3.16209e-32	2.33851e+17
	180.9	2.96239	-0.14521	-8144.62	--	3.17191e-32	2.33132e+17
	181	2.96232	-0.14528	-7753.58	--	3.18126e-32	2.32448e+17
	181.1	2.96224	-0.14536	-7363.69	--	3.19013e-32	2.31798e+17
	181.2	2.96217	-0.14543	-6974.89	--	3.19855e-32	2.31183e+17
	181.3	2.96211	-0.14549	-6587.12	--	3.20776e-32	2.30601e+17
	181.4	2.96205	-0.14555	-6200.32	--	3.21542e-32	2.30054e+17
	181.5	2.96199	-0.14561	-5814.45	--	3.22261e-32	2.29541e+17
	181.6	2.96193	-0.14567	-5429.43	--	3.22933e-32	2.29062e+17
	181.7	2.96188	-0.14572	-5045.22	--	3.23556e-32	2.28616e+17
	181.8	2.96184	-0.14576	-4661.76	--	3.24133e-32	2.28141e+17
	181.9	2.96179	-0.14581	-4279.09	--	3.24662e-32	2.27773e+17
	182	2.96175	-0.14585	-3897.04	--	3.25144e-32	2.27437e+17
	182.1	2.96172	-0.14588	-3515.56	--	3.25578e-32	2.27134e+17
	182.2	2.96169	-0.14591	-3134.58	--	3.25966e-32	2.26865e+17
	182.3	2.96166	-0.14594	-2754.05	--	3.26306e-32	2.26628e+17
	182.4	2.96164	-0.14596	-2373.93	--	3.266e-32	2.26423e+17
	182.5	2.96162	-0.14598	-1994.14	--	3.26846e-32	2.26251e+17
	182.6	2.9616	-0.146	-1614.64	--	3.27046e-32	2.26112e+17
	182.7	2.96159	-0.14601	-1235.38	--	3.27199e-32	2.26006e+17
	182.8	2.96158	-0.14602	-856.293	--	3.27305e-32	2.25932e+17
	182.9	2.96158	-0.14603	-477.331	--	3.27364e-32	2.25891e+17
	183	2.96157	-0.14603	-98.4377	--	3.27376e-32	2.25883e+17
	183.1	2.96158	-0.14602	280.441	--	3.27341e-32	2.25907e+17
	183.2	2.96158	-0.14602	659.361	--	3.27259e-32	2.25964e+17
	183.3	2.96159	-0.14601	1038.38	--	3.27131e-32	2.26053e+17
	183.4	2.96161	-0.14599	1417.54	--	3.26956e-32	2.26175e+17
	183.5	2.96163	-0.14597	1796.91	--	3.26734e-32	2.2633e+17
	183.6	2.96165	-0.14595	2176.54	--	3.26465e-32	2.26517e+17
	183.7	2.96167	-0.14593	2556.48	--	3.26149e-32	2.26737e+17
	183.8	2.9617	-0.1459	2936.79	--	3.25785e-32	2.2699e+17
	183.9	2.96174	-0.14586	3317.53	--	3.25375e-32	2.27276e+17
	184	2.96177	-0.14583	3698.75	--	3.24918e-32	2.27594e+17
	184.1	2.96181	-0.14579	4080.49	--	3.24414e-32	2.27945e+17
	184.2	2.96186	-0.14574	4462.83	--	3.23862e-32	2.2833e+17
	184.3	2.96191	-0.14569	4845.82	--	3.23263e-32	2.28826e+17
	184.4	2.96196	-0.14564	5229.63	--	3.22616e-32	2.29288e+17
	184.5	2.96202	-0.14558	5614.22	--	3.21922e-32	2.29783e+17
	184.6	2.96208	-0.14552	5999.64	--	3.2118e-32	2.30313e+17
	184.7	2.96214	-0.14546	6385.95	--	3.20273e-32	2.30876e+17
	184.8	2.96221	-0.14539	6773.21	--	3.19456e-32	2.31474e+17
	184.9	2.96228	-0.14532	7161.46	--	3.18593e-32	2.32106e+17
	185	2.96235	-0.14525	7550.78	--	3.17682e-32	2.32773e+17
	185.1	2.96243	-0.14517	7941.22	--	3.16725e-32	2.33473e+17
	185.2	2.96252	-0.14508	8332.83	--	3.1572e-32	2.34282e+17
	185.3	2.9626	-0.145	8725.8	--	3.14668e-32	2.35072e+17
	185.4	2.9627	-0.14491	9120.09	--	3.13568e-32	2.35897e+17
	185.5	2.96279	-0.14481	9515.76	--	3.12307e-32	2.36758e+17
	185.6	2.96289	-0.14471	9912.88	--	3.11142e-32	2.37655e+17
	185.7	2.96299	-0.14461	10311.5	--	3.09929e-32	2.38588e+17
	185.8	2.9631	-0.1445	10711.7	--	3.08669e-32	2.39557e+17
	185.9	2.96321	-0.14439	11113.5	--	3.07362e-32	2.40649e+17
	186	2.96333	-0.14427	11517.2	--	3.06008e-32	2.41717e+17
	186.1	2.96345	-0.14415	11922.6	--	3.04498e-32	2.42824e+17
	186.2	2.96357	-0.14403	12329.9	--	3.03083e-32	2.43967e+17
	186.3	2.9637	-0.1439	12739.1	--	3.01622e-32	2.45149e+17
	186.4	2.96383	-0.14377	13150.3	--	3.00114e-32	2.4645e+17
	186.5	2.96396	-0.14364	13563.7	--	2.98558e-32	2.47741e+17
	186.6	2.9641	-0.1435	13979.2	--	2.96853e-32	2.4907e+17
	186.7	2.96425	-0.14335	14397	--	2.95242e-32	2.50439e+17
	186.8	2.9644	-0.14321	14817.1	--	2.93585e-32	2.51849e+17
	186.9	2.96455	-0.14305	15239.5	--	2.9188e-32	2.53399e+17
	187	2.9647	-0.1429	15664.5	--	2.90127e-32	2.54927e+17
	187.1	2.96487	-0.14274	16092.1	--	2.8826e-32	2.56496e+17
	187.2	2.96503	-0.14257	16522.3	--	2.86457e-32	2.58107e+17
	187.3	2.9652	-0.1424	16955.3	--	2.84607e-32	2.59866e+17
	187.4	2.96537	-0.14223	17391.2	--	2.82607e-32	2.61604e+17
	187.5	2.96555	-0.14205	17830	--	2.80709e-32	2.63387e+17
	187.6	2.96573	-0.14186	18271.7	--	2.78765e-32	2.65214e+17
	187.7	2.96592	-0.14168	18716.6	--	2.76773e-32	2.67212e+17
	187.8	2.96611	-0.14149	19164.8	--	2.74658e-32	2.69176e+17
	187.9	2.96631	-0.14129	19616.3	--	2.72622e-32	2.71187e+17
	188	2.96651	-0.14109	20071.2	--	2.70539e-32	2.73359e+17
	188.1	2.96672	-0.14088	20529.7	--	2.68323e-32	2.75516e+17
	188.2	2.96693	-0.14067	20991.8	--	2.66198e-32	2.77722e+17
	188.3	2.96714	-0.14046	21457.6	--	2.64026e-32	2.80091e+17
	188.4	2.96736	-0.14024	21927.4	--	2.61723e-32	2.82453e+17
	188.5	2.96758	-0.14002	22401.2	--	2.59511e-32	2.84867e+17
	188.6	2.96781	-0.13979	22879	--	2.57253e-32	2.87455e+17
	188.7	2.96805	-0.13955	23361.2	--	2.54875e-32	2.90036e+17
	188.8	2.96828	-0.13931	23847.7	--	2.52578e-32	2.9267e+17
	188.9	2.96853	-0.13907	24338.6	--	2.50235e-32	2.95504e+17
	189	2.96878	-0.13882	24834.2	--	2.47793e-32	2.98316e+17
	189.1	2.96903	-0.13857	25334.6	--	2.45414e-32	3.01294e+17
	189.2	2.96929	-0.13831	25840	--	2.42908e-32	3.04294e+17
	189.3	2.96955	-0.13805	26350.3	--	2.40494e-32	3.07353e+17
	189.4	2.96982	-0.13778	26865.9	--	2.38034e-32	3.10625e+17
	189.5	2.97009	-0.13751	27386.9	--	2.35483e-32	3.13885e+17
	189.6	2.97037	-0.13723	27913.4	--	2.3299e-32	3.17337e+17
	189.7	2.97066	-0.13694	28445.7	--	2.30389e-32	3.20808e+17
	189.8	2.97095	-0.13665	28983.8	--	2.27864e-32	3.24455e+17
	189.9	2.97124	-0.13636	29528	--	2.25221e-32	3.2815e+17
	190	2.97154	-0.13606	30078.4	--	2.22665e-32	3.31913e+17
	190.1	2.97185	-0.13575	30635.1	--	2.19984e-32	3.3594e+17
	190.2	2.97216	-0.13544	31198.6	--	2.17399e-32	3.39941e+17
	190.3	2.97248	-0.13512	31768.8	--	2.14687e-32	3.44209e+17
	190.4	2.9728	-0.1348	32346.1	--	2.12073e-32	3.48463e+17
	190.5	2.97313	-0.13447	32930.6	--	2.09335e-32	3.52994e+17
	190.6	2.97347	-0.13413	33522.7	--	2.06693e-32	3.57513e+17
	190.7	2.97381	-0.13379	34122.4	--	2.03935e-32	3.62329e+17
	190.8	2.97416	-0.13344	34730.1	--	2.01264e-32	3.67246e+17
	190.9	2.97451	-0.13309	35346.1	--	1.98491e-32	3.72255e+17
	191	2.97487	-0.13273	35970.5	--	1.95794e-32	3.77496e+17
	191.1	2.97524	-0.13237	36603.7	--	1.93009e-32	3.82813e+17
	191.2	2.97561	-0.13199	37245.8	--	1.90285e-32	3.88405e+17
	191.3	2.97599	-0.13161	37897.3	--	1.87494e-32	3.9405e+17
	191.4	2.97637	-0.13123	38558.2	--	1.84678e-32	4.00022e+17
	191.5	2.97676	-0.13083	39229.2	--	1.81949e-32	4.0615e+17
	191.6	2.97716	-0.13044	39910.4	--	1.79134e-32	4.12398e+17
	191.7	2.97757	-0.13003	40602.2	--	1.76379e-32	4.18958e+17
	191.8	2.97798	-0.12962	41304.9	--	1.73567e-32	4.25587e+17
	191.9	2.9784	-0.1292	42018.7	--	1.70741e-32	4.32615e+17
	192	2.97883	-0.12877	42744.4	--	1.67982e-32	4.39849e+17
	192.1	2.97927	-0.12834	43482.2	--	1.65166e-32	4.47183e+17
	192.2	2.97971	-0.12789	44232.2	--	1.6234e-32	4.54948e+17
	192.3	2.98016	-0.12744	44995.3	--	1.59578e-32	4.62955e+17
	192.4	2.98062	-0.12698	45771.8	--	1.56767e-32	4.71218e+17
	192.5	2.98108	-0.12652	46562.2	--	1.53951e-32	4.7968e+17
	192.6	2.98155	-0.12605	47366.8	--	1.51133e-32	4.88575e+17
	192.7	2.98204	-0.12556	48186.3	--	1.48389e-32	4.97768e+17
	192.8	2.98253	-0.12507	49021.2	--	1.45592e-32	5.07132e+17
	192.9	2.98303	-0.12457	49871.9	--	1.42797e-32	5.17044e+17
	193	2.98353	-0.12407	50739.1	--	1.40005e-32	5.27307e+17
	193.1	2.98405	-0.12355	51623.6	--	1.37277e-32	5.3794e+17
	193.2	2.98457	-0.12303	52525.9	--	1.34511e-32	5.48964e+17
	193.3	2.98511	-0.12249	53446.7	--	1.31752e-32	5.6024e+17
	193.4	2.98565	-0.12195	54386.4	--	1.29001e-32	5.72163e+17
	193.5	2.98621	-0.12139	55346.1	--	1.2626e-32	5.84542e+17
	193.6	2.98677	-0.12083	56326.5	--	1.2353e-32	5.97405e+17
	193.7	2.98734	-0.12026	57328.6	--	1.20812e-32	6.10776e+17
	193.8	2.98793	-0.11967	58353	--	1.18158e-32	6.24686e+17
	193.9	2.98852	-0.11908	59400.9	--	1.15472e-32	6.39165e+17
	194	2.98912	-0.11848	60472.9	--	1.12801e-32	6.54244e+17
	194.1	2.98974	-0.11786	61570.3	--	1.10145e-32	6.69959e+17
	194.2	2.99037	-0.11723	62694.1	--	1.07505e-32	6.86345e+17
	194.3	2.99101	-0.11659	63845.3	--	1.04882e-32	7.03441e+17
	194.4	2.99166	-0.11594	65025.2	--	1.02277e-32	7.21289e+17
	194.5	2.99232	-0.11528	66235	--	9.96903e-33	7.39931e+17
	194.6	2.99299	-0.11461	67476.1	--	9.71229e-33	7.59415e+17
	194.7	2.99368	-0.11392	68749.9	--	9.45752e-33	7.79788e+17
	194.8	2.99438	-0.11322	70057.9	--	9.20477e-33	8.01105e+17
	194.9	2.9951	-0.1125	71401.6	--	8.95078e-33	8.23419e+17
	195	2.99582	-0.11178	72782.7	--	8.70299e-33	8.46791e+17
	195.1	2.76129	0.00279	-1459720	-9501000000000	6.15836e-29	5.23281e+19
	195.2	2.74754	-0.01096	-1375390	--	1.04865e-28	3.40112e+19
	195.3	2.73433	-0.02417	-1320580	--	1.7476e-28	2.18364e+19
	195.4	2.72148	-0.03702	-1285390	--	2.87344e-28	1.38839e+19
	195.5	2.70885	-0.04965	-1263020	--	4.68253e-28	8.7644e+18
	195.6	2.69636	-0.06214	-1248900	--	7.59307e-28	5.50662e+18
	195.7	2.68396	-0.07454	-1240020	--	1.22664e-27	3.44821e+18
	195.8	2.67162	-0.08688	-1234470	--	1.97739e-27	2.15459e+18
	195.9	2.65931	-0.09919	-1230990	--	3.18338e-27	1.34443e+18
	196	2.64702	-0.11148	-1228830	--	5.12069e-27	8.37917e+17
	196.1	2.63474	-0.12376	-1227480	--	8.23275e-27	5.22263e+17
	196.2	2.62248	-0.13602	-1226640	--	1.32319e-26	3.2531e+17
	196.3	2.61021	-0.14829	-1226110	--	2.12624e-26	2.02587e+17
	196.4	2.59796	-0.16054	-1225790	--	3.41625e-26	1.26144e+17
	196.5	2.5857	-0.1728	-1225580	--	5.48847e-26	7.85389e+16
	196.6	2.57345	-0.18505	-1225460	--	8.81724e-26	4.88968e+16
	196.7	2.56119	-0.19731	-1225380	--	1.41645e-25	3.04412e+16
	196.8	2.54894	-0.20956	-1225330	--	2.27541e-25	1.8951e+16
	196.9	2.53669	-0.22181	-1225300	--	3.65521e-25	1.17977e+16
	197	2.52443	-0.23407	-1225280	--	5.87168e-25	7344470000000000
	197.1	2.51218	-0.24632	-1225270	--	9.43214e-25	4572150000000000
	197.2	2.49993	-0.25857	-1225260	--	1.51515e-24	2846280000000000
	197.3	2.48768	-0.27082	-1225250	--	2.43389e-24	1771880000000000
	197.4	2.47542	-0.28308	-1225250	--	3.90971e-24	1103030000000000
	197.5	2.46317	-0.29533	-1225250	--	6.2804e-24	686663000000000
	197.6	2.45092	-0.30758	-1225250	--	1.00886e-23	427462000000000
	197.7	2.43867	-0.31983	-1225250	--	1.62e-23	266104000000000
	197.8	2.42641	-0.33209	-1225250	--	2.60236e-23	165655000000000
	197.9	2.41416	-0.34434	-1225250	--	4.18041e-23	103123000000000
	198	2.40191	-0.35659	-1225250	--	6.71537e-23	64196000000000
	198.1	2.38966	-0.36884	-1225250	--	1.07875e-22	39963100000000
	198.2	2.3774	-0.3811	-1225250	--	1.73289e-22	24877700000000
	198.3	2.36515	-0.39335	-1225250	--	2.78369e-22	15486800000000
	198.4	2.3529	-0.4056	-1225250	--	4.47167e-22	9640740000000
	198.5	2.34065	-0.41785	-1225250	--	7.18322e-22	6001500000000
	198.6	2.32839	-0.43011	-1225250	--	1.1539e-21	3736020000000
	198.7	2.31614	-0.44236	-1225250	--	1.8536e-21	2326480000000
	198.8	2.30389	-0.45461	-1225250	--	2.97758e-21	1448300000000
	198.9	2.29164	-0.46686	-1225250	--	4.78311e-21	901605000000
	199	2.27938	-0.47912	-1225250	--	7.68346e-21	561273000000
	199.1	2.26713	-0.49137	-1225250	--	1.23425e-20	349407000000
	199.2	2.25488	-0.50362	-1225250	--	1.98266e-20	217515000000
	199.3	2.24263	-0.51587	-1225250	--	3.18488e-20	135409000000
	199.4	2.23037	-0.52813	-1225250	--	5.11609e-20	84295200000
	199.5	2.21812	-0.54038	-1225250	--	8.21831e-20	52475700000
	199.6	2.20587	-0.55263	-1225250	--	1.32016e-19	32667400000
[truncated: 2,008 more rows]

## Sheet: Fig. 3
Graph	Fig. 3b, Fig. 3c			Fig. 3e, Fig. 3f
Name	Position	Conduction band (Ec)	Valence band (Ev)	Position	Conduction band (Ec)	Valence band (Ev)
Unit	[nm]	[eV]	[eV]	[nm]	[eV]	[eV]
	0	3.20944	-0.22756	0	-2.59056	-6.02756
	0.1	3.20944	-0.22756	0.1	-2.59056	-6.02756
	0.2	3.20944	-0.22756	0.2	-2.59056	-6.02756
	0.3	3.20944	-0.22756	0.3	-2.59056	-6.02756
	0.4	3.20944	-0.22756	0.4	-2.59056	-6.02756
	0.5	3.20944	-0.22756	0.5	-2.59056	-6.02756
	0.6	3.20944	-0.22756	0.6	-2.59056	-6.02756
	0.7	3.20944	-0.22756	0.7	-2.59056	-6.02756
	0.8	3.20944	-0.22756	0.8	-2.59056	-6.02756
	0.9	3.20944	-0.22756	0.9	-2.59056	-6.02756
	1	3.20944	-0.22756	1	-2.59056	-6.02756
	1.1	3.20944	-0.22756	1.1	-2.59056	-6.02756
	1.2	3.20944	-0.22756	1.2	-2.59056	-6.02756
	1.3	3.20944	-0.22756	1.3	-2.59056	-6.02756
	1.4	3.20944	-0.22756	1.4	-2.59056	-6.02756
	1.5	3.20944	-0.22756	1.5	-2.59056	-6.02756
	1.6	3.20944	-0.22756	1.6	-2.59056	-6.02756
	1.7	3.20944	-0.22756	1.7	-2.59056	-6.02756
	1.8	3.20944	-0.22756	1.8	-2.59056	-6.02756
	1.9	3.20944	-0.22756	1.9	-2.59056	-6.02756
	2	3.20944	-0.22756	2	-2.59056	-6.02756
	2.1	3.20944	-0.22756	2.1	-2.59056	-6.02756
	2.2	3.20944	-0.22756	2.2	-2.59056	-6.02756
	2.3	3.20944	-0.22756	2.3	-2.59056	-6.02756
	2.4	3.20944	-0.22756	2.4	-2.59056	-6.02756
	2.5	3.20944	-0.22756	2.5	-2.59056	-6.02756
	2.6	3.20944	-0.22756	2.6	-2.59056	-6.02756
	2.7	3.20944	-0.22756	2.7	-2.59056	-6.02756
	2.8	3.20944	-0.22756	2.8	-2.59056	-6.02756
	2.9	3.20944	-0.22756	2.9	-2.59056	-6.02756
	3	3.20944	-0.22756	3	-2.59056	-6.02756
	3.1	3.20944	-0.22756	3.1	-2.59056	-6.02756
	3.2	3.20944	-0.22756	3.2	-2.59056	-6.02756
	3.3	3.20944	-0.22756	3.3	-2.59056	-6.02756
	3.4	3.20944	-0.22756	3.4	-2.59056	-6.02756
	3.5	3.20944	-0.22756	3.5	-2.59056	-6.02756
	3.6	3.20944	-0.22756	3.6	-2.59056	-6.02756
	3.7	3.20944	-0.22756	3.7	-2.59056	-6.02756
	3.8	3.20944	-0.22756	3.8	-2.59056	-6.02756
	3.9	3.20944	-0.22756	3.9	-2.59056	-6.02756
	4	3.20944	-0.22756	4	-2.59056	-6.02756
	4.1	3.20944	-0.22756	4.1	-2.59056	-6.02756
	4.2	3.20944	-0.22756	4.2	-2.59056	-6.02756
	4.3	3.20944	-0.22756	4.3	-2.59056	-6.02756
	4.4	3.20944	-0.22756	4.4	-2.59056	-6.02756
	4.5	3.20944	-0.22756	4.5	-2.59056	-6.02756
	4.6	3.20944	-0.22756	4.6	-2.59056	-6.02756
	4.7	3.20944	-0.22756	4.7	-2.59056	-6.02756
	4.8	3.20944	-0.22756	4.8	-2.59056	-6.02756
	4.9	3.20944	-0.22756	4.9	-2.59056	-6.02756
	5	3.20944	-0.22756	5	-2.59056	-6.02756
	5.1	3.20944	-0.22756	5.1	-2.59056	-6.02756
	5.2	3.20944	-0.22756	5.2	-2.59056	-6.02756
	5.3	3.20944	-0.22756	5.3	-2.59056	-6.02756
	5.4	3.20944	-0.22756	5.4	-2.59056	-6.02756
	5.5	3.20944	-0.22756	5.5	-2.59056	-6.02756
	5.6	3.20944	-0.22756	5.6	-2.59056	-6.02756
	5.7	3.20944	-0.22756	5.7	-2.59056	-6.02756
	5.8	3.20944	-0.22756	5.8	-2.59056	-6.02756
	5.9	3.20944	-0.22756	5.9	-2.59056	-6.02756
	6	3.20944	-0.22756	6	-2.59056	-6.02756
	6.1	3.20944	-0.22756	6.1	-2.59056	-6.02756
	6.2	3.20944	-0.22756	6.2	-2.59056	-6.02756
	6.3	3.20944	-0.22756	6.3	-2.59056	-6.02756
	6.4	3.20944	-0.22756	6.4	-2.59056	-6.02756
	6.5	3.20944	-0.22756	6.5	-2.59056	-6.02756
	6.6	3.20944	-0.22756	6.6	-2.59056	-6.02756
	6.7	3.20944	-0.22756	6.7	-2.59056	-6.02756
	6.8	3.20944	-0.22756	6.8	-2.59056	-6.02756
	6.9	3.20944	-0.22756	6.9	-2.59056	-6.02756
	7	3.20944	-0.22756	7	-2.59056	-6.02756
	7.1	3.20944	-0.22756	7.1	-2.59056	-6.02756
	7.2	3.20944	-0.22756	7.2	-2.59056	-6.02756
	7.3	3.20944	-0.22756	7.3	-2.59056	-6.02756
	7.4	3.20944	-0.22756	7.4	-2.59056	-6.02756
	7.5	3.20944	-0.22756	7.5	-2.59056	-6.02756
	7.6	3.20944	-0.22756	7.6	-2.59056	-6.02756
	7.7	3.20944	-0.22756	7.7	-2.59056	-6.02756
	7.8	3.20944	-0.22756	7.8	-2.59056	-6.02756
	7.9	3.20944	-0.22756	7.9	-2.59056	-6.02756
	8	3.20944	-0.22756	8	-2.59056	-6.02756
	8.1	3.20944	-0.22756	8.1	-2.59056	-6.02756
	8.2	3.20944	-0.22756	8.2	-2.59056	-6.02756
	8.3	3.20944	-0.22756	8.3	-2.59056	-6.02756
	8.4	3.20944	-0.22756	8.4	-2.59056	-6.02756
	8.5	3.20944	-0.22756	8.5	-2.59056	-6.02756
	8.6	3.20944	-0.22756	8.6	-2.59056	-6.02756
	8.7	3.20944	-0.22756	8.7	-2.59056	-6.02756
	8.8	3.20944	-0.22756	8.8	-2.59056	-6.02756
	8.9	3.20944	-0.22756	8.9	-2.59056	-6.02756
	9	3.20944	-0.22756	9	-2.59056	-6.02756
	9.1	3.20944	-0.22756	9.1	-2.59056	-6.02756
	9.2	3.20944	-0.22756	9.2	-2.59056	-6.02756
	9.3	3.20944	-0.22756	9.3	-2.59056	-6.02756
	9.4	3.20944	-0.22756	9.4	-2.59056	-6.02756
	9.5	3.20944	-0.22756	9.5	-2.59056	-6.02756
	9.6	3.20944	-0.22756	9.6	-2.59056	-6.02756
	9.7	3.20944	-0.22756	9.7	-2.59056	-6.02756
	9.8	3.20944	-0.22756	9.8	-2.59056	-6.02756
	9.9	3.20944	-0.22756	9.9	-2.59056	-6.02756
	10	3.20944	-0.22756	10	-2.59056	-6.02756
	10.1	3.20944	-0.22756	10.1	-2.59056	-6.02756
	10.2	3.20944	-0.22756	10.2	-2.59056	-6.02756
	10.3	3.20944	-0.22756	10.3	-2.59056	-6.02756
	10.4	3.20944	-0.22756	10.4	-2.59056	-6.02756
	10.5	3.20944	-0.22756	10.5	-2.59056	-6.02756
	10.6	3.20944	-0.22756	10.6	-2.59056	-6.02756
	10.7	3.20944	-0.22756	10.7	-2.59056	-6.02756
	10.8	3.20944	-0.22757	10.8	-2.59056	-6.02756
	10.9	3.20944	-0.22757	10.9	-2.59056	-6.02756
	11	3.20944	-0.22757	11	-2.59056	-6.02756
	11.1	3.20944	-0.22757	11.1	-2.59056	-6.02756
	11.2	3.20944	-0.22757	11.2	-2.59056	-6.02756
	11.3	3.20944	-0.22757	11.3	-2.59056	-6.02756
	11.4	3.20944	-0.22757	11.4	-2.59056	-6.02756
	11.5	3.20944	-0.22757	11.5	-2.59056	-6.02756
	11.6	3.20943	-0.22757	11.6	-2.59056	-6.02756
	11.7	3.20943	-0.22757	11.7	-2.59056	-6.02756
	11.8	3.20943	-0.22757	11.8	-2.59056	-6.02756
	11.9	3.20943	-0.22757	11.9	-2.59056	-6.02756
	12	3.20943	-0.22757	12	-2.59056	-6.02756
	12.1	3.20943	-0.22757	12.1	-2.59056	-6.02756
	12.2	3.20943	-0.22757	12.2	-2.59056	-6.02756
	12.3	3.20943	-0.22757	12.3	-2.59056	-6.02756
	12.4	3.20943	-0.22757	12.4	-2.59056	-6.02756
	12.5	3.20943	-0.22757	12.5	-2.59056	-6.02756
	12.6	3.20943	-0.22757	12.6	-2.59056	-6.02756
	12.7	3.20943	-0.22757	12.7	-2.59056	-6.02756
	12.8	3.20943	-0.22757	12.8	-2.59056	-6.02756
	12.9	3.20943	-0.22757	12.9	-2.59056	-6.02756
	13	3.20943	-0.22757	13	-2.59056	-6.02756
	13.1	3.20943	-0.22757	13.1	-2.59056	-6.02756
	13.2	3.20943	-0.22757	13.2	-2.59056	-6.02756
	13.3	3.20943	-0.22757	13.3	-2.59056	-6.02756
	13.4	3.20943	-0.22757	13.4	-2.59056	-6.02756
	13.5	3.20943	-0.22757	13.5	-2.59056	-6.02756
	13.6	3.20943	-0.22757	13.6	-2.59056	-6.02756
	13.7	3.20943	-0.22757	13.7	-2.59056	-6.02756
	13.8	3.20943	-0.22757	13.8	-2.59056	-6.02756
	13.9	3.20943	-0.22757	13.9	-2.59056	-6.02756
	14	3.20943	-0.22757	14	-2.59056	-6.02756
	14.1	3.20943	-0.22757	14.1	-2.59056	-6.02756
	14.2	3.20943	-0.22757	14.2	-2.59056	-6.02756
	14.3	3.20943	-0.22757	14.3	-2.59056	-6.02756
	14.4	3.20943	-0.22757	14.4	-2.59056	-6.02756
	14.5	3.20943	-0.22757	14.5	-2.59056	-6.02756
	14.6	3.20943	-0.22757	14.6	-2.59056	-6.02756
	14.7	3.20943	-0.22757	14.7	-2.59056	-6.02756
	14.8	3.20943	-0.22757	14.8	-2.59056	-6.02756
	14.9	3.20943	-0.22757	14.9	-2.59056	-6.02756
	15	3.20943	-0.22757	15	-2.59056	-6.02756
	15.1	3.20943	-0.22757	15.1	-2.59056	-6.02756
	15.2	3.20943	-0.22757	15.2	-2.59056	-6.02756
	15.3	3.20943	-0.22757	15.3	-2.59056	-6.02756
	15.4	3.20943	-0.22757	15.4	-2.59056	-6.02756
	15.5	3.20943	-0.22757	15.5	-2.59056	-6.02756
	15.6	3.20943	-0.22757	15.6	-2.59056	-6.02756
	15.7	3.20943	-0.22757	15.7	-2.59056	-6.02756
	15.8	3.20943	-0.22757	15.8	-2.59056	-6.02756
	15.9	3.20943	-0.22757	15.9	-2.59056	-6.02756
	16	3.20943	-0.22757	16	-2.59056	-6.02756
	16.1	3.20943	-0.22757	16.1	-2.59056	-6.02756
	16.2	3.20943	-0.22757	16.2	-2.59056	-6.02756
	16.3	3.20943	-0.22757	16.3	-2.59056	-6.02756
	16.4	3.20943	-0.22757	16.4	-2.59056	-6.02756
	16.5	3.20943	-0.22757	16.5	-2.59056	-6.02756
	16.6	3.20943	-0.22757	16.6	-2.59056	-6.02756
	16.7	3.20943	-0.22757	16.7	-2.59056	-6.02756
	16.8	3.20943	-0.22757	16.8	-2.59056	-6.02756
	16.9	3.20943	-0.22757	16.9	-2.59056	-6.02756
	17	3.20943	-0.22757	17	-2.59056	-6.02756
	17.1	3.20943	-0.22757	17.1	-2.59056	-6.02756
	17.2	3.20943	-0.22757	17.2	-2.59056	-6.02756
	17.3	3.20943	-0.22757	17.3	-2.59056	-6.02756
	17.4	3.20943	-0.22757	17.4	-2.59056	-6.02756
	17.5	3.20943	-0.22757	17.5	-2.59056	-6.02756
	17.6	3.20943	-0.22757	17.6	-2.59056	-6.02756
	17.7	3.20943	-0.22757	17.7	-2.59056	-6.02756
	17.8	3.20943	-0.22757	17.8	-2.59056	-6.02756
	17.9	3.20943	-0.22757	17.9	-2.59056	-6.02756
	18	3.20943	-0.22757	18	-2.59056	-6.02756
	18.1	3.20943	-0.22757	18.1	-2.59056	-6.02756
	18.2	3.20943	-0.22757	18.2	-2.59056	-6.02756
	18.3	3.20943	-0.22757	18.3	-2.59056	-6.02756
	18.4	3.20943	-0.22757	18.4	-2.59056	-6.02756
	18.5	3.20943	-0.22757	18.5	-2.59056	-6.02756
	18.6	3.20943	-0.22757	18.6	-2.59056	-6.02756
	18.7	3.20943	-0.22757	18.7	-2.59056	-6.02756
	18.8	3.20943	-0.22757	18.8	-2.59056	-6.02756
	18.9	3.20943	-0.22757	18.9	-2.59056	-6.02756
	19	3.20943	-0.22757	19	-2.59056	-6.02756
	19.1	3.20943	-0.22757	19.1	-2.59056	-6.02756
	19.2	3.20943	-0.22757	19.2	-2.59056	-6.02756
	19.3	3.20943	-0.22757	19.3	-2.59056	-6.02756
	19.4	3.20943	-0.22757	19.4	-2.59056	-6.02756
	19.5	3.20943	-0.22757	19.5	-2.59056	-6.02756
	19.6	3.20943	-0.22757	19.6	-2.59056	-6.02756
	19.7	3.20943	-0.22757	19.7	-2.59056	-6.02756
	19.8	3.20943	-0.22757	19.8	-2.59056	-6.02756
	19.9	3.20943	-0.22757	19.9	-2.59056	-6.02756
	20	3.20943	-0.22757	20	-2.59056	-6.02756
	20.1	3.20943	-0.22757	20.1	-2.59056	-6.02756
	20.2	3.20943	-0.22757	20.2	-2.59056	-6.02756
	20.3	3.20943	-0.22757	20.3	-2.59056	-6.02756
	20.4	3.20943	-0.22757	20.4	-2.59056	-6.02756
	20.5	3.20943	-0.22757	20.5	-2.59056	-6.02756
	20.6	3.20943	-0.22757	20.6	-2.59056	-6.02756
	20.7	3.20943	-0.22757	20.7	-2.59056	-6.02756
	20.8	3.20943	-0.22757	20.8	-2.59056	-6.02756
	20.9	3.20943	-0.22757	20.9	-2.59056	-6.02756
	21	3.20943	-0.22757	21	-2.59056	-6.02756
	21.1	3.20943	-0.22757	21.1	-2.59056	-6.02756
	21.2	3.20943	-0.22757	21.2	-2.59056	-6.02756
	21.3	3.20943	-0.22757	21.3	-2.59056	-6.02756
	21.4	3.20943	-0.22757	21.4	-2.59056	-6.02756
	21.5	3.20943	-0.22757	21.5	-2.59056	-6.02756
	21.6	3.20943	-0.22757	21.6	-2.59056	-6.02756
	21.7	3.20943	-0.22757	21.7	-2.59056	-6.02756
	21.8	3.20943	-0.22757	21.8	-2.59056	-6.02756
	21.9	3.20943	-0.22757	21.9	-2.59056	-6.02756
	22	3.20943	-0.22757	22	-2.59056	-6.02756
	22.1	3.20943	-0.22757	22.1	-2.59056	-6.02756
	22.2	3.20943	-0.22757	22.2	-2.59056	-6.02756
	22.3	3.20943	-0.22757	22.3	-2.59056	-6.02756
	22.4	3.20943	-0.22757	22.4	-2.59056	-6.02756
	22.5	3.20943	-0.22757	22.5	-2.59056	-6.02756
	22.6	3.20943	-0.22757	22.6	-2.59056	-6.02756
	22.7	3.20943	-0.22757	22.7	-2.59056	-6.02756
	22.8	3.20943	-0.22757	22.8	-2.59056	-6.02756
	22.9	3.20943	-0.22757	22.9	-2.59056	-6.02756
	23	3.20943	-0.22757	23	-2.59056	-6.02756
	23.1	3.20943	-0.22757	23.1	-2.59056	-6.02756
	23.2	3.20943	-0.22757	23.2	-2.59056	-6.02756
	23.3	3.20943	-0.22757	23.3	-2.59056	-6.02756
	23.4	3.20943	-0.22757	23.4	-2.59056	-6.02756
	23.5	3.20943	-0.22757	23.5	-2.59056	-6.02756
	23.6	3.20943	-0.22757	23.6	-2.59056	-6.02756
	23.7	3.20943	-0.22757	23.7	-2.59056	-6.02756
	23.8	3.20943	-0.22757	23.8	-2.59056	-6.02756
	23.9	3.20943	-0.22757	23.9	-2.59056	-6.02756
	24	3.20943	-0.22757	24	-2.59056	-6.02756
	24.1	3.20943	-0.22757	24.1	-2.59056	-6.02756
	24.2	3.20943	-0.22757	24.2	-2.59056	-6.02756
	24.3	3.20943	-0.22757	24.3	-2.59056	-6.02756
	24.4	3.20943	-0.22757	24.4	-2.59056	-6.02756
	24.5	3.20943	-0.22757	24.5	-2.59056	-6.02756
	24.6	3.20943	-0.22757	24.6	-2.59056	-6.02756
	24.7	3.20943	-0.22757	24.7	-2.59056	-6.02756
	24.8	3.20943	-0.22757	24.8	-2.59056	-6.02756
	24.9	3.20943	-0.22757	24.9	-2.59056	-6.02756
	25	3.20943	-0.22757	25	-2.59056	-6.02756
	25.1	3.20943	-0.22757	25.1	-2.59056	-6.02756
	25.2	3.20943	-0.22757	25.2	-2.59056	-6.02756
	25.3	3.20943	-0.22757	25.3	-2.59056	-6.02756
	25.4	3.20943	-0.22757	25.4	-2.59056	-6.02756
	25.5	3.20943	-0.22757	25.5	-2.59056	-6.02756
	25.6	3.20943	-0.22757	25.6	-2.59056	-6.02756
	25.7	3.20943	-0.22757	25.7	-2.59056	-6.02756
	25.8	3.20943	-0.22757	25.8	-2.59056	-6.02756
	25.9	3.20943	-0.22757	25.9	-2.59056	-6.02756
	26	3.20943	-0.22758	26	-2.59056	-6.02756
	26.1	3.20943	-0.22758	26.1	-2.59056	-6.02756
	26.2	3.20943	-0.22758	26.2	-2.59056	-6.02756
	26.3	3.20943	-0.22758	26.3	-2.59056	-6.02756
	26.4	3.20943	-0.22758	26.4	-2.59056	-6.02756
	26.5	3.20943	-0.22758	26.5	-2.59056	-6.02756
	26.6	3.20943	-0.22758	26.6	-2.59056	-6.02756
	26.7	3.20942	-0.22758	26.7	-2.59056	-6.02756
	26.8	3.20942	-0.22758	26.8	-2.59056	-6.02756
	26.9	3.20942	-0.22758	26.9	-2.59056	-6.02756
	27	3.20942	-0.22758	27	-2.59056	-6.02756
	27.1	3.20942	-0.22758	27.1	-2.59056	-6.02756
	27.2	3.20942	-0.22758	27.2	-2.59056	-6.02756
	27.3	3.20942	-0.22758	27.3	-2.59056	-6.02756
	27.4	3.20942	-0.22758	27.4	-2.59056	-6.02756
	27.5	3.20942	-0.22758	27.5	-2.59056	-6.02756
	27.6	3.20942	-0.22758	27.6	-2.59056	-6.02756
	27.7	3.20942	-0.22758	27.7	-2.59056	-6.02756
	27.8	3.20942	-0.22758	27.8	-2.59056	-6.02756
	27.9	3.20942	-0.22758	27.9	-2.59056	-6.02756
	28	3.20942	-0.22758	28	-2.59056	-6.02756
	28.1	3.20942	-0.22758	28.1	-2.59056	-6.02756
	28.2	3.20942	-0.22758	28.2	-2.59056	-6.02756
	28.3	3.20942	-0.22758	28.3	-2.59056	-6.02756
	28.4	3.20942	-0.22758	28.4	-2.59056	-6.02756
	28.5	3.20942	-0.22758	28.5	-2.59056	-6.02756
	28.6	3.20942	-0.22758	28.6	-2.59056	-6.02756
	28.7	3.20942	-0.22758	28.7	-2.59056	-6.02756
	28.8	3.20942	-0.22758	28.8	-2.59056	-6.02756
	28.9	3.20942	-0.22758	28.9	-2.59056	-6.02756
	29	3.20942	-0.22758	29	-2.59056	-6.02756
	29.1	3.20942	-0.22758	29.1	-2.59056	-6.02756
	29.2	3.20942	-0.22758	29.2	-2.59056	-6.02756
	29.3	3.20942	-0.22758	29.3	-2.59056	-6.02756
	29.4	3.20942	-0.22758	29.4	-2.59056	-6.02756
	29.5	3.20942	-0.22758	29.5	-2.59056	-6.02756
	29.6	3.20942	-0.22758	29.6	-2.59056	-6.02756
	29.7	3.20942	-0.22758	29.7	-2.59056	-6.02756
	29.8	3.20942	-0.22758	29.8	-2.59056	-6.02756
	29.9	3.20942	-0.22758	29.9	-2.59056	-6.02756
	30	3.20942	-0.22758	30	-2.59056	-6.02756
	30.1	3.20942	-0.22758	30.1	-2.59056	-6.02756
	30.2	3.20942	-0.22758	30.2	-2.59056	-6.02756
	30.3	3.20942	-0.22758	30.3	-2.59056	-6.02756
	30.4	3.20942	-0.22758	30.4	-2.59056	-6.02756
	30.5	3.20942	-0.22758	30.5	-2.59056	-6.02756
	30.6	3.20942	-0.22758	30.6	-2.59056	-6.02756
	30.7	3.20942	-0.22758	30.7	-2.59056	-6.02756
	30.8	3.20942	-0.22758	30.8	-2.59056	-6.02756
	30.9	3.20942	-0.22758	30.9	-2.59056	-6.02756
	31	3.20942	-0.22758	31	-2.59056	-6.02756
	31.1	3.20942	-0.22758	31.1	-2.59056	-6.02756
	31.2	3.20942	-0.22758	31.2	-2.59056	-6.02756
	31.3	3.20942	-0.22758	31.3	-2.59056	-6.02756
	31.4	3.20942	-0.22758	31.4	-2.59056	-6.02756
	31.5	3.20942	-0.22758	31.5	-2.59056	-6.02756
	31.6	3.20942	-0.22758	31.6	-2.59056	-6.02756
	31.7	3.20942	-0.22758	31.7	-2.59056	-6.02756
	31.8	3.20942	-0.22758	31.8	-2.59056	-6.02756
	31.9	3.20942	-0.22758	31.9	-2.59056	-6.02756
	32	3.20942	-0.22758	32	-2.59056	-6.02756
	32.1	3.20942	-0.22758	32.1	-2.59056	-6.02756
	32.2	3.20942	-0.22758	32.2	-2.59056	-6.02756
	32.3	3.20942	-0.22758	32.3	-2.59056	-6.02756
	32.4	3.20942	-0.22758	32.4	-2.59056	-6.02756
	32.5	3.20942	-0.22758	32.5	-2.59056	-6.02756
	32.6	3.20942	-0.22758	32.6	-2.59056	-6.02756
	32.7	3.20942	-0.22758	32.7	-2.59056	-6.02756
	32.8	3.20942	-0.22758	32.8	-2.59056	-6.02756
	32.9	3.20942	-0.22758	32.9	-2.59056	-6.02756
	33	3.20942	-0.22758	33	-2.59056	-6.02756
	33.1	3.20942	-0.22758	33.1	-2.59056	-6.02756
	33.2	3.20942	-0.22758	33.2	-2.59056	-6.02756
	33.3	3.20942	-0.22758	33.3	-2.59056	-6.02756
	33.4	3.20942	-0.22758	33.4	-2.59056	-6.02756
	33.5	3.20942	-0.22758	33.5	-2.59056	-6.02756
	33.6	3.20942	-0.22758	33.6	-2.59056	-6.02756
	33.7	3.20942	-0.22758	33.7	-2.59056	-6.02756
	33.8	3.20942	-0.22758	33.8	-2.59056	-6.02756
	33.9	3.20942	-0.22758	33.9	-2.59056	-6.02756
	34	3.20942	-0.22758	34	-2.59056	-6.02756
	34.1	3.20942	-0.22758	34.1	-2.59056	-6.02756
	34.2	3.20942	-0.22758	34.2	-2.59056	-6.02756
	34.3	3.20942	-0.22758	34.3	-2.59056	-6.02756
	34.4	3.20942	-0.22758	34.4	-2.59056	-6.02756
	34.5	3.20942	-0.22758	34.5	-2.59056	-6.02756
	34.6	3.20942	-0.22758	34.6	-2.59056	-6.02756
	34.7	3.20942	-0.22758	34.7	-2.59056	-6.02756
	34.8	3.20942	-0.22758	34.8	-2.59056	-6.02756
	34.9	3.20942	-0.22758	34.9	-2.59056	-6.02756
	35	3.20942	-0.22758	35	-2.59056	-6.02756
	35.1	3.20942	-0.22758	35.1	-2.59056	-6.02756
	35.2	3.20942	-0.22758	35.2	-2.59056	-6.02756
	35.3	3.20942	-0.22758	35.3	-2.59056	-6.02756
	35.4	3.20942	-0.22758	35.4	-2.59056	-6.02756
	35.5	3.20942	-0.22758	35.5	-2.59056	-6.02756
	35.6	3.20942	-0.22758	35.6	-2.59056	-6.02756
	35.7	3.20942	-0.22758	35.7	-2.59056	-6.02756
	35.8	3.20942	-0.22758	35.8	-2.59056	-6.02756
	35.9	3.20942	-0.22758	35.9	-2.59056	-6.02756
	36	3.20942	-0.22758	36	-2.59056	-6.02756
	36.1	3.20942	-0.22758	36.1	-2.59056	-6.02756
	36.2	3.20942	-0.22758	36.2	-2.59056	-6.02756
	36.3	3.20942	-0.22758	36.3	-2.59056	-6.02756
	36.4	3.20942	-0.22758	36.4	-2.59056	-6.02756
	36.5	3.20942	-0.22758	36.5	-2.59056	-6.02756
	36.6	3.20942	-0.22758	36.6	-2.59056	-6.02756
	36.7	3.20942	-0.22758	36.7	-2.59056	-6.02756
	36.8	3.20942	-0.22758	36.8	-2.59056	-6.02756
	36.9	3.20942	-0.22758	36.9	-2.59056	-6.02756
	37	3.20942	-0.22758	37	-2.59056	-6.02756
	37.1	3.20942	-0.22758	37.1	-2.59056	-6.02756
	37.2	3.20942	-0.22758	37.2	-2.59056	-6.02756
	37.3	3.20942	-0.22758	37.3	-2.59056	-6.02756
	37.4	3.20942	-0.22758	37.4	-2.59056	-6.02756
	37.5	3.20942	-0.22758	37.5	-2.59056	-6.02756
	37.6	3.20942	-0.22758	37.6	-2.59056	-6.02756
	37.7	3.20942	-0.22758	37.7	-2.59056	-6.02756
	37.8	3.20942	-0.22758	37.8	-2.59056	-6.02756
	37.9	3.20942	-0.22758	37.9	-2.59056	-6.02756
	38	3.20942	-0.22758	38	-2.59056	-6.02756
	38.1	3.20942	-0.22758	38.1	-2.59056	-6.02756
	38.2	3.20942	-0.22758	38.2	-2.59056	-6.02756
	38.3	3.20942	-0.22758	38.3	-2.59056	-6.02756
	38.4	3.20942	-0.22758	38.4	-2.59056	-6.02756
	38.5	3.20942	-0.22758	38.5	-2.59056	-6.02756
	38.6	3.20942	-0.22758	38.6	-2.59056	-6.02756
	38.7	3.20942	-0.22758	38.7	-2.59056	-6.02756
	38.8	3.20942	-0.22758	38.8	-2.59056	-6.02756
	38.9	3.20942	-0.22758	38.9	-2.59056	-6.02756
	39	3.20942	-0.22758	39	-2.59056	-6.02756
	39.1	3.20942	-0.22758	39.1	-2.59056	-6.02756
	39.2	3.20942	-0.22758	39.2	-2.59056	-6.02756
	39.3	3.20942	-0.22758	39.3	-2.59056	-6.02756
	39.4	3.20942	-0.22758	39.4	-2.59056	-6.02756
	39.5	3.20942	-0.22758	39.5	-2.59056	-6.02756
	39.6	3.20942	-0.22758	39.6	-2.59056	-6.02756
	39.7	3.20942	-0.22758	39.7	-2.59056	-6.02756
	39.8	3.20942	-0.22758	39.8	-2.59056	-6.02756
	39.9	3.20942	-0.22758	39.9	-2.59056	-6.02756
	40	3.20942	-0.22758	40	-2.59056	-6.02756
	40.1	3.20942	-0.22758	40.1	-2.59056	-6.02756
	40.2	3.20942	-0.22758	40.2	-2.59056	-6.02756
	40.3	3.20942	-0.22758	40.3	-2.59056	-6.02756
	40.4	3.20942	-0.22758	40.4	-2.59056	-6.02756
	40.5	3.20942	-0.22758	40.5	-2.59056	-6.02756
	40.6	3.20942	-0.22758	40.6	-2.59056	-6.02756
	40.7	3.20942	-0.22758	40.7	-2.59056	-6.02756
	40.8	3.20942	-0.22758	40.8	-2.59056	-6.02756
	40.9	3.20942	-0.22758	40.9	-2.59056	-6.02756
	41	3.20942	-0.22758	41	-2.59056	-6.02756
	41.1	3.20942	-0.22759	41.1	-2.59056	-6.02756
	41.2	3.20942	-0.22759	41.2	-2.59056	-6.02756
	41.3	3.20942	-0.22759	41.3	-2.59056	-6.02756
	41.4	3.20942	-0.22759	41.4	-2.59056	-6.02756
	41.5	3.20942	-0.22759	41.5	-2.59056	-6.02756
	41.6	3.20942	-0.22759	41.6	-2.59056	-6.02756
	41.7	3.20942	-0.22759	41.7	-2.59056	-6.02756
	41.8	3.20942	-0.22759	41.8	-2.59056	-6.02756
	41.9	3.20941	-0.22759	41.9	-2.59056	-6.02756
	42	3.20941	-0.22759	42	-2.59056	-6.02756
	42.1	3.20941	-0.22759	42.1	-2.59056	-6.02756
	42.2	3.20941	-0.22759	42.2	-2.59056	-6.02756
	42.3	3.20941	-0.22759	42.3	-2.59056	-6.02756
	42.4	3.20941	-0.22759	42.4	-2.59056	-6.02756
	42.5	3.20941	-0.22759	42.5	-2.59056	-6.02756
	42.6	3.20941	-0.22759	42.6	-2.59056	-6.02756
	42.7	3.20941	-0.22759	42.7	-2.59056	-6.02756
	42.8	3.20941	-0.22759	42.8	-2.59056	-6.02756
	42.9	3.20941	-0.22759	42.9	-2.59056	-6.02756
	43	3.20941	-0.22759	43	-2.59056	-6.02756
	43.1	3.20941	-0.22759	43.1	-2.59056	-6.02756
	43.2	3.20941	-0.22759	43.2	-2.59056	-6.02756
	43.3	3.20941	-0.22759	43.3	-2.59056	-6.02756
	43.4	3.20941	-0.22759	43.4	-2.59056	-6.02756
	43.5	3.20941	-0.22759	43.5	-2.59056	-6.02756
	43.6	3.20941	-0.22759	43.6	-2.59056	-6.02756
	43.7	3.20941	-0.22759	43.7	-2.59056	-6.02756
	43.8	3.20941	-0.22759	43.8	-2.59056	-6.02756
	43.9	3.20941	-0.22759	43.9	-2.59056	-6.02756
	44	3.20941	-0.22759	44	-2.59056	-6.02756
	44.1	3.20941	-0.22759	44.1	-2.59056	-6.02756
	44.2	3.20941	-0.22759	44.2	-2.59056	-6.02756
	44.3	3.20941	-0.22759	44.3	-2.59056	-6.02756
	44.4	3.20941	-0.22759	44.4	-2.59056	-6.02756
	44.5	3.20941	-0.22759	44.5	-2.59056	-6.02756
	44.6	3.20941	-0.22759	44.6	-2.59056	-6.02756
	44.7	3.20941	-0.22759	44.7	-2.59056	-6.02756
	44.8	3.20941	-0.22759	44.8	-2.59056	-6.02756
	44.9	3.20941	-0.22759	44.9	-2.59056	-6.02756
	45	3.20941	-0.22759	45	-2.59056	-6.02756
	45.1	3.20941	-0.22759	45.1	-2.59056	-6.02756
	45.2	3.20941	-0.22759	45.2	-2.59056	-6.02756
	45.3	3.20941	-0.22759	45.3	-2.59056	-6.02756
	45.4	3.20941	-0.22759	45.4	-2.59056	-6.02756
	45.5	3.20941	-0.22759	45.5	-2.59056	-6.02756
	45.6	3.20941	-0.22759	45.6	-2.59056	-6.02756
	45.7	3.20941	-0.22759	45.7	-2.59056	-6.02756
	45.8	3.20941	-0.22759	45.8	-2.59056	-6.02756
	45.9	3.20941	-0.22759	45.9	-2.59056	-6.02756
	46	3.20941	-0.22759	46	-2.59056	-6.02756
	46.1	3.20941	-0.22759	46.1	-2.59056	-6.02756
	46.2	3.20941	-0.22759	46.2	-2.59056	-6.02756
	46.3	3.20941	-0.22759	46.3	-2.59056	-6.02756
	46.4	3.20941	-0.22759	46.4	-2.59056	-6.02756
	46.5	3.20941	-0.22759	46.5	-2.59056	-6.02756
	46.6	3.20941	-0.22759	46.6	-2.59056	-6.02756
	46.7	3.20941	-0.22759	46.7	-2.59056	-6.02756
	46.8	3.20941	-0.22759	46.8	-2.59056	-6.02756
	46.9	3.20941	-0.22759	46.9	-2.59056	-6.02756
	47	3.20941	-0.22759	47	-2.59056	-6.02756
	47.1	3.20941	-0.22759	47.1	-2.59056	-6.02756
	47.2	3.20941	-0.22759	47.2	-2.59056	-6.02756
	47.3	3.20941	-0.22759	47.3	-2.59056	-6.02756
	47.4	3.20941	-0.22759	47.4	-2.59056	-6.02756
	47.5	3.20941	-0.22759	47.5	-2.59056	-6.02756
	47.6	3.20941	-0.22759	47.6	-2.59056	-6.02756
	47.7	3.20941	-0.22759	47.7	-2.59056	-6.02756
	47.8	3.20941	-0.22759	47.8	-2.59056	-6.02756
	47.9	3.20941	-0.22759	47.9	-2.59056	-6.02756
	48	3.20941	-0.22759	48	-2.59056	-6.02756
	48.1	3.20941	-0.22759	48.1	-2.59056	-6.02756
	48.2	3.20941	-0.22759	48.2	-2.59056	-6.02756
	48.3	3.20941	-0.22759	48.3	-2.59056	-6.02756
	48.4	3.20941	-0.22759	48.4	-2.59056	-6.02756
	48.5	3.20941	-0.22759	48.5	-2.59056	-6.02756
	48.6	3.20941	-0.22759	48.6	-2.59056	-6.02756
	48.7	3.20941	-0.22759	48.7	-2.59056	-6.02756
	48.8	3.20941	-0.22759	48.8	-2.59056	-6.02756
	48.9	3.20941	-0.22759	48.9	-2.59056	-6.02756
	49	3.20941	-0.22759	49	-2.59056	-6.02756
	49.1	3.20941	-0.22759	49.1	-2.59056	-6.02756
	49.2	3.20941	-0.22759	49.2	-2.59056	-6.02756
	49.3	3.20941	-0.22759	49.3	-2.59056	-6.02756
	49.4	3.20941	-0.22759	49.4	-2.59056	-6.02756
	49.5	3.20941	-0.22759	49.5	-2.59056	-6.02756
	49.6	3.20941	-0.22759	49.6	-2.59056	-6.02756
	49.7	3.20941	-0.22759	49.7	-2.59056	-6.02756
	49.8	3.20941	-0.22759	49.8	-2.59056	-6.02756
	49.9	3.20941	-0.22759	49.9	-2.59056	-6.02756
	50	3.20941	-0.22759	50	-2.59056	-6.02756
	50.1	3.20941	-0.22759	50.1	-2.59056	-6.02756
	50.2	3.20941	-0.22759	50.2	-2.59056	-6.02756
	50.3	3.20941	-0.22759	50.3	-2.59056	-6.02756
	50.4	3.20941	-0.22759	50.4	-2.59056	-6.02756
	50.5	3.20941	-0.22759	50.5	-2.59056	-6.02756
	50.6	3.20941	-0.22759	50.6	-2.59056	-6.02756
	50.7	3.20941	-0.22759	50.7	-2.59056	-6.02756
	50.8	3.20941	-0.22759	50.8	-2.59056	-6.02756
	50.9	3.20941	-0.22759	50.9	-2.59056	-6.02756
	51	3.20941	-0.22759	51	-2.59056	-6.02756
	51.1	3.20941	-0.22759	51.1	-2.59056	-6.02756
	51.2	3.20941	-0.22759	51.2	-2.59056	-6.02756
	51.3	3.20941	-0.22759	51.3	-2.59056	-6.02756
	51.4	3.20941	-0.22759	51.4	-2.59056	-6.02756
	51.5	3.20941	-0.22759	51.5	-2.59056	-6.02756
	51.6	3.20941	-0.22759	51.6	-2.59056	-6.02756
	51.7	3.20941	-0.22759	51.7	-2.59056	-6.02756
	51.8	3.20941	-0.22759	51.8	-2.59056	-6.02756
	51.9	3.20941	-0.22759	51.9	-2.59056	-6.02756
	52	3.20941	-0.22759	52	-2.59056	-6.02756
	52.1	3.20941	-0.22759	52.1	-2.59056	-6.02756
	52.2	3.20941	-0.22759	52.2	-2.59056	-6.02756
	52.3	3.20941	-0.22759	52.3	-2.59056	-6.02756
	52.4	3.20941	-0.22759	52.4	-2.59056	-6.02756
	52.5	3.20941	-0.22759	52.5	-2.59056	-6.02756
	52.6	3.20941	-0.22759	52.6	-2.59056	-6.02756
	52.7	3.20941	-0.22759	52.7	-2.59056	-6.02756
	52.8	3.20941	-0.22759	52.8	-2.59056	-6.02756
	52.9	3.20941	-0.22759	52.9	-2.59056	-6.02756
	53	3.20941	-0.22759	53	-2.59056	-6.02756
	53.1	3.20941	-0.22759	53.1	-2.59056	-6.02756
	53.2	3.20941	-0.22759	53.2	-2.59056	-6.02756
	53.3	3.20941	-0.22759	53.3	-2.59056	-6.02756
	53.4	3.20941	-0.22759	53.4	-2.59056	-6.02756
	53.5	3.20941	-0.22759	53.5	-2.59056	-6.02756
	53.6	3.20941	-0.22759	53.6	-2.59056	-6.02756
	53.7	3.20941	-0.22759	53.7	-2.59056	-6.02756
	53.8	3.20941	-0.22759	53.8	-2.59056	-6.02756
	53.9	3.20941	-0.22759	53.9	-2.59056	-6.02756
	54	3.20941	-0.22759	54	-2.59056	-6.02756
	54.1	3.20941	-0.22759	54.1	-2.59056	-6.02756
	54.2	3.20941	-0.22759	54.2	-2.59056	-6.02756
	54.3	3.20941	-0.22759	54.3	-2.59056	-6.02756
	54.4	3.20941	-0.22759	54.4	-2.59056	-6.02756
	54.5	3.20941	-0.22759	54.5	-2.59056	-6.02756
	54.6	3.20941	-0.22759	54.6	-2.59056	-6.02756
	54.7	3.20941	-0.22759	54.7	-2.59056	-6.02756
	54.8	3.20941	-0.22759	54.8	-2.59056	-6.02756
	54.9	3.20941	-0.22759	54.9	-2.59056	-6.02756
	55	3.20941	-0.22759	55	-2.59056	-6.02756
	55.1	3.20941	-0.22759	55.1	-2.59056	-6.02756
	55.2	3.20941	-0.22759	55.2	-2.59056	-6.02756
	55.3	3.20941	-0.22759	55.3	-2.59056	-6.02756
	55.4	3.20941	-0.22759	55.4	-2.59056	-6.02756
	55.5	3.20941	-0.22759	55.5	-2.59056	-6.02756
	55.6	3.20941	-0.22759	55.6	-2.59056	-6.02756
	55.7	3.20941	-0.22759	55.7	-2.59056	-6.02756
	55.8	3.20941	-0.22759	55.8	-2.59056	-6.02756
	55.9	3.20941	-0.22759	55.9	-2.59056	-6.02756
	56	3.20941	-0.22759	56	-2.59056	-6.02756
	56.1	3.20941	-0.22759	56.1	-2.59056	-6.02756
	56.2	3.20941	-0.22759	56.2	-2.59056	-6.02756
	56.3	3.20941	-0.22759	56.3	-2.59056	-6.02756
	56.4	3.20941	-0.22759	56.4	-2.59056	-6.02756
	56.5	3.20941	-0.22759	56.5	-2.59056	-6.02756
	56.6	3.20941	-0.22759	56.6	-2.59056	-6.02756
	56.7	3.20941	-0.22759	56.7	-2.59056	-6.02756
	56.8	3.20941	-0.22759	56.8	-2.59056	-6.02756
	56.9	3.20941	-0.22759	56.9	-2.59056	-6.02756
	57	3.20941	-0.22759	57	-2.59056	-6.02756
	57.1	3.2094	-0.22759	57.1	-2.59056	-6.02756
	57.2	3.2094	-0.22759	57.2	-2.59056	-6.02756
	57.3	3.2094	-0.22759	57.3	-2.59056	-6.02756
	57.4	3.2094	-0.22759	57.4	-2.59056	-6.02756
	57.5	3.2094	-0.22759	57.5	-2.59056	-6.02756
	57.6	3.2094	-0.22759	57.6	-2.59056	-6.02756
	57.7	3.2094	-0.22759	57.7	-2.59056	-6.02756
	57.8	3.2094	-0.2276	57.8	-2.59056	-6.02756
	57.9	3.2094	-0.2276	57.9	-2.59056	-6.02756
	58	3.2094	-0.2276	58	-2.59056	-6.02756
	58.1	3.2094	-0.2276	58.1	-2.59056	-6.02756
	58.2	3.2094	-0.2276	58.2	-2.59056	-6.02756
	58.3	3.2094	-0.2276	58.3	-2.59056	-6.02756
	58.4	3.2094	-0.2276	58.4	-2.59056	-6.02756
	58.5	3.2094	-0.2276	58.5	-2.59056	-6.02756
	58.6	3.2094	-0.2276	58.6	-2.59056	-6.02756
	58.7	3.2094	-0.2276	58.7	-2.59056	-6.02756
	58.8	3.2094	-0.2276	58.8	-2.59056	-6.02756
	58.9	3.2094	-0.2276	58.9	-2.59056	-6.02756
	59	3.2094	-0.2276	59	-2.59056	-6.02756
	59.1	3.2094	-0.2276	59.1	-2.59056	-6.02756
	59.2	3.2094	-0.2276	59.2	-2.59056	-6.02756
	59.3	3.2094	-0.2276	59.3	-2.59056	-6.02756
	59.4	3.2094	-0.2276	59.4	-2.59056	-6.02756
	59.5	3.2094	-0.2276	59.5	-2.59056	-6.02756
	59.6	3.2094	-0.2276	59.6	-2.59056	-6.02756
	59.7	3.2094	-0.2276	59.7	-2.59056	-6.02756
	59.8	3.2094	-0.2276	59.8	-2.59056	-6.02756
	59.9	3.2094	-0.2276	59.9	-2.59056	-6.02756
	60	3.2094	-0.2276	60	-2.59056	-6.02756
	60.1	3.2094	-0.2276	60.1	-2.59056	-6.02756
	60.2	3.2094	-0.2276	60.2	-2.59056	-6.02756
	60.3	3.2094	-0.2276	60.3	-2.59056	-6.02756
	60.4	3.2094	-0.2276	60.4	-2.59056	-6.02756
	60.5	3.2094	-0.2276	60.5	-2.59056	-6.02756
	60.6	3.2094	-0.2276	60.6	-2.59056	-6.02756
	60.7	3.2094	-0.2276	60.7	-2.59056	-6.02756
	60.8	3.2094	-0.2276	60.8	-2.59056	-6.02756
	60.9	3.2094	-0.2276	60.9	-2.59056	-6.02756
	61	3.2094	-0.2276	61	-2.59056	-6.02756
	61.1	3.2094	-0.2276	61.1	-2.59056	-6.02756
	61.2	3.2094	-0.2276	61.2	-2.59056	-6.02756
	61.3	3.2094	-0.2276	61.3	-2.59056	-6.02756
	61.4	3.2094	-0.2276	61.4	-2.59056	-6.02756
	61.5	3.2094	-0.2276	61.5	-2.59056	-6.02756
	61.6	3.2094	-0.2276	61.6	-2.59056	-6.02756
	61.7	3.2094	-0.2276	61.7	-2.59056	-6.02756
	61.8	3.2094	-0.2276	61.8	-2.59056	-6.02756
	61.9	3.2094	-0.2276	61.9	-2.59056	-6.02756
	62	3.2094	-0.2276	62	-2.59056	-6.02756
	62.1	3.2094	-0.2276	62.1	-2.59056	-6.02756
	62.2	3.2094	-0.2276	62.2	-2.59056	-6.02756
	62.3	3.2094	-0.2276	62.3	-2.59056	-6.02756
	62.4	3.2094	-0.2276	62.4	-2.59056	-6.02756
	62.5	3.2094	-0.2276	62.5	-2.59056	-6.02756
	62.6	3.2094	-0.2276	62.6	-2.59056	-6.02756
	62.7	3.2094	-0.2276	62.7	-2.59056	-6.02756
	62.8	3.2094	-0.2276	62.8	-2.59056	-6.02756
	62.9	3.2094	-0.2276	62.9	-2.59056	-6.02756
	63	3.2094	-0.2276	63	-2.59056	-6.02756
	63.1	3.2094	-0.2276	63.1	-2.59056	-6.02756
	63.2	3.2094	-0.2276	63.2	-2.59056	-6.02756
	63.3	3.2094	-0.2276	63.3	-2.59056	-6.02756
	63.4	3.2094	-0.2276	63.4	-2.59056	-6.02756
	63.5	3.2094	-0.2276	63.5	-2.59056	-6.02756
	63.6	3.2094	-0.2276	63.6	-2.59056	-6.02756
	63.7	3.2094	-0.2276	63.7	-2.59056	-6.02756
	63.8	3.2094	-0.2276	63.8	-2.59056	-6.02756
	63.9	3.2094	-0.2276	63.9	-2.59056	-6.02756
	64	3.2094	-0.2276	64	-2.59056	-6.02756
	64.1	3.2094	-0.2276	64.1	-2.59056	-6.02756
	64.2	3.2094	-0.2276	64.2	-2.59056	-6.02756
	64.3	3.2094	-0.2276	64.3	-2.59056	-6.02756
	64.4	3.2094	-0.2276	64.4	-2.59056	-6.02756
	64.5	3.2094	-0.2276	64.5	-2.59056	-6.02756
	64.6	3.2094	-0.2276	64.6	-2.59056	-6.02756
	64.7	3.2094	-0.2276	64.7	-2.59056	-6.02756
	64.8	3.2094	-0.2276	64.8	-2.59056	-6.02756
	64.9	3.2094	-0.2276	64.9	-2.59056	-6.02756
	65	3.2094	-0.2276	65	-2.59056	-6.02756
	65.1	3.2094	-0.2276	65.1	-2.59056	-6.02756
	65.2	3.2094	-0.2276	65.2	-2.59056	-6.02756
	65.3	3.2094	-0.2276	65.3	-2.59056	-6.02756
	65.4	3.2094	-0.2276	65.4	-2.59056	-6.02756
	65.5	3.2094	-0.2276	65.5	-2.59056	-6.02756
	65.6	3.2094	-0.2276	65.6	-2.59056	-6.02756
	65.7	3.2094	-0.2276	65.7	-2.59056	-6.02756
	65.8	3.2094	-0.2276	65.8	-2.59056	-6.02756
	65.9	3.2094	-0.2276	65.9	-2.59056	-6.02756
	66	3.2094	-0.2276	66	-2.59056	-6.02756
	66.1	3.2094	-0.2276	66.1	-2.59056	-6.02756
	66.2	3.2094	-0.2276	66.2	-2.59056	-6.02756
	66.3	3.2094	-0.2276	66.3	-2.59056	-6.02756
	66.4	3.2094	-0.2276	66.4	-2.59056	-6.02756
	66.5	3.2094	-0.2276	66.5	-2.59056	-6.02756
	66.6	3.2094	-0.2276	66.6	-2.59056	-6.02756
	66.7	3.2094	-0.2276	66.7	-2.59056	-6.02756
	66.8	3.2094	-0.2276	66.8	-2.59056	-6.02756
	66.9	3.2094	-0.2276	66.9	-2.59056	-6.02756
	67	3.2094	-0.2276	67	-2.59056	-6.02756
	67.1	3.2094	-0.2276	67.1	-2.59056	-6.02756
	67.2	3.2094	-0.2276	67.2	-2.59056	-6.02756
	67.3	3.2094	-0.2276	67.3	-2.59056	-6.02756
	67.4	3.2094	-0.2276	67.4	-2.59056	-6.02756
	67.5	3.2094	-0.2276	67.5	-2.59056	-6.02756
	67.6	3.2094	-0.2276	67.6	-2.59056	-6.02756
	67.7	3.2094	-0.2276	67.7	-2.59056	-6.02756
	67.8	3.2094	-0.2276	67.8	-2.59056	-6.02756
	67.9	3.2094	-0.2276	67.9	-2.59056	-6.02756
	68	3.2094	-0.2276	68	-2.59056	-6.02756
	68.1	3.2094	-0.2276	68.1	-2.59056	-6.02756
	68.2	3.2094	-0.2276	68.2	-2.59056	-6.02756
	68.3	3.2094	-0.2276	68.3	-2.59056	-6.02756
	68.4	3.2094	-0.2276	68.4	-2.59056	-6.02756
	68.5	3.2094	-0.2276	68.5	-2.59056	-6.02756
	68.6	3.2094	-0.2276	68.6	-2.59056	-6.02756
	68.7	3.2094	-0.2276	68.7	-2.59056	-6.02756
	68.8	3.2094	-0.2276	68.8	-2.59056	-6.02756
	68.9	3.2094	-0.2276	68.9	-2.59056	-6.02756
	69	3.2094	-0.2276	69	-2.59056	-6.02756
	69.1	3.2094	-0.2276	69.1	-2.59056	-6.02756
	69.2	3.2094	-0.2276	69.2	-2.59056	-6.02756
	69.3	3.2094	-0.2276	69.3	-2.59056	-6.02756
	69.4	3.2094	-0.2276	69.4	-2.59056	-6.02756
	69.5	3.2094	-0.2276	69.5	-2.59056	-6.02756
	69.6	3.2094	-0.2276	69.6	-2.59056	-6.02756
	69.7	3.2094	-0.2276	69.7	-2.59056	-6.02756
	69.8	3.2094	-0.2276	69.8	-2.59056	-6.02756
	69.9	3.2094	-0.2276	69.9	-2.59056	-6.02756
	70	3.2094	-0.2276	70	-2.59056	-6.02756
	70.1	3.2094	-0.2276	70.1	-2.59056	-6.02756
	70.2	3.2094	-0.2276	70.2	-2.59056	-6.02756
	70.3	3.2094	-0.2276	70.3	-2.59056	-6.02756
	70.4	3.2094	-0.2276	70.4	-2.59056	-6.02756
	70.5	3.2094	-0.2276	70.5	-2.59056	-6.02756
	70.6	3.2094	-0.2276	70.6	-2.59056	-6.02756
	70.7	3.2094	-0.2276	70.7	-2.59056	-6.02756
	70.8	3.2094	-0.2276	70.8	-2.59056	-6.02756
	70.9	3.2094	-0.2276	70.9	-2.59056	-6.02756
	71	3.2094	-0.2276	71	-2.59056	-6.02756
	71.1	3.2094	-0.2276	71.1	-2.59056	-6.02756
	71.2	3.2094	-0.2276	71.2	-2.59056	-6.02756
	71.3	3.2094	-0.2276	71.3	-2.59056	-6.02756
	71.4	3.2094	-0.2276	71.4	-2.59056	-6.02756
	71.5	3.2094	-0.22761	71.5	-2.59056	-6.02756
	71.6	3.2094	-0.22761	71.6	-2.59056	-6.02756
	71.7	3.2094	-0.22761	71.7	-2.59056	-6.02756
	71.8	3.2094	-0.22761	71.8	-2.59056	-6.02756
	71.9	3.2094	-0.22761	71.9	-2.59056	-6.02756
	72	3.2094	-0.22761	72	-2.59056	-6.02756
	72.1	3.2094	-0.22761	72.1	-2.59056	-6.02756
	72.2	3.20939	-0.22761	72.2	-2.59056	-6.02756
	72.3	3.20939	-0.22761	72.3	-2.59056	-6.02756
	72.4	3.20939	-0.22761	72.4	-2.59056	-6.02756
	72.5	3.20939	-0.22761	72.5	-2.59056	-6.02756
	72.6	3.20939	-0.22761	72.6	-2.59056	-6.02756
	72.7	3.20939	-0.22761	72.7	-2.59056	-6.02756
	72.8	3.20939	-0.22761	72.8	-2.59056	-6.02756
	72.9	3.20939	-0.22761	72.9	-2.59056	-6.02756
	73	3.20939	-0.22761	73	-2.59056	-6.02756
	73.1	3.20939	-0.22761	73.1	-2.59056	-6.02756
	73.2	3.20939	-0.22761	73.2	-2.59056	-6.02756
	73.3	3.20939	-0.22761	73.3	-2.59056	-6.02756
	73.4	3.20939	-0.22761	73.4	-2.59056	-6.02756
	73.5	3.20939	-0.22761	73.5	-2.59056	-6.02756
	73.6	3.20939	-0.22761	73.6	-2.59056	-6.02756
	73.7	3.20939	-0.22761	73.7	-2.59056	-6.02756
	73.8	3.20939	-0.22761	73.8	-2.59056	-6.02756
	73.9	3.20939	-0.22761	73.9	-2.59056	-6.02756
	74	3.20939	-0.22761	74	-2.59056	-6.02756
	74.1	3.20939	-0.22761	74.1	-2.59056	-6.02756
	74.2	3.20939	-0.22761	74.2	-2.59056	-6.02756
	74.3	3.20939	-0.22761	74.3	-2.59056	-6.02756
	74.4	3.20939	-0.22761	74.4	-2.59056	-6.02756
	74.5	3.20939	-0.22761	74.5	-2.59056	-6.02756
	74.6	3.20939	-0.22761	74.6	-2.59056	-6.02756
	74.7	3.20939	-0.22761	74.7	-2.59056	-6.02756
	74.8	3.20939	-0.22761	74.8	-2.59056	-6.02756
	74.9	3.20939	-0.22761	74.9	-2.59056	-6.02756
	75	3.20939	-0.22761	75	-2.59056	-6.02756
	75.1	3.20939	-0.22761	75.1	-2.59056	-6.02756
	75.2	3.20939	-0.22761	75.2	-2.59056	-6.02756
	75.3	3.20939	-0.22761	75.3	-2.59056	-6.02756
	75.4	3.20939	-0.22761	75.4	-2.59056	-6.02756
	75.5	3.20939	-0.22761	75.5	-2.59056	-6.02756
	75.6	3.20939	-0.22761	75.6	-2.59056	-6.02756
	75.7	3.20939	-0.22761	75.7	-2.59056	-6.02756
	75.8	3.20939	-0.22761	75.8	-2.59056	-6.02756
	75.9	3.20939	-0.22761	75.9	-2.59056	-6.02756
	76	3.20939	-0.22761	76	-2.59056	-6.02756
	76.1	3.20939	-0.22761	76.1	-2.59056	-6.02756
	76.2	3.20939	-0.22761	76.2	-2.59056	-6.02756
	76.3	3.20939	-0.22761	76.3	-2.59056	-6.02756
	76.4	3.20939	-0.22761	76.4	-2.59056	-6.02756
	76.5	3.20939	-0.22761	76.5	-2.59056	-6.02756
	76.6	3.20939	-0.22761	76.6	-2.59056	-6.02756
	76.7	3.20939	-0.22761	76.7	-2.59056	-6.02756
	76.8	3.20939	-0.22761	76.8	-2.59056	-6.02756
	76.9	3.20939	-0.22761	76.9	-2.59056	-6.02756
	77	3.20939	-0.22761	77	-2.59056	-6.02756
	77.1	3.20939	-0.22761	77.1	-2.59056	-6.02756
	77.2	3.20939	-0.22761	77.2	-2.59056	-6.02756
	77.3	3.20939	-0.22761	77.3	-2.59056	-6.02756
	77.4	3.20939	-0.22761	77.4	-2.59056	-6.02756
	77.5	3.20939	-0.22761	77.5	-2.59056	-6.02756
	77.6	3.20939	-0.22761	77.6	-2.59056	-6.02756
	77.7	3.20939	-0.22761	77.7	-2.59056	-6.02756
	77.8	3.20939	-0.22761	77.8	-2.59056	-6.02756
	77.9	3.20939	-0.22761	77.9	-2.59056	-6.02756
	78	3.20939	-0.22761	78	-2.59056	-6.02756
	78.1	3.20939	-0.22761	78.1	-2.59056	-6.02756
	78.2	3.20939	-0.22761	78.2	-2.59056	-6.02756
	78.3	3.20939	-0.22761	78.3	-2.59056	-6.02756
	78.4	3.20939	-0.22761	78.4	-2.59056	-6.02756
	78.5	3.20939	-0.22761	78.5	-2.59056	-6.02756
	78.6	3.20939	-0.22761	78.6	-2.59056	-6.02756
	78.7	3.20939	-0.22761	78.7	-2.59056	-6.02756
	78.8	3.20939	-0.22761	78.8	-2.59056	-6.02756
	78.9	3.20939	-0.22761	78.9	-2.59056	-6.02756
	79	3.20939	-0.22761	79	-2.59056	-6.02756
	79.1	3.20939	-0.22761	79.1	-2.59056	-6.02756
	79.2	3.20939	-0.22761	79.2	-2.59056	-6.02756
	79.3	3.20939	-0.22761	79.3	-2.59056	-6.02756
	79.4	3.20939	-0.22761	79.4	-2.59056	-6.02756
	79.5	3.20939	-0.22761	79.5	-2.59056	-6.02756
	79.6	3.20939	-0.22761	79.6	-2.59056	-6.02756
	79.7	3.20939	-0.22761	79.7	-2.59056	-6.02756
	79.8	3.20939	-0.22761	79.8	-2.59056	-6.02756
	79.9	3.20939	-0.22761	79.9	-2.59056	-6.02756
	80	3.20939	-0.22761	80	-2.59056	-6.02756
	80.1	3.20939	-0.22761	80.1	-2.59056	-6.02756
	80.2	3.20939	-0.22761	80.2	-2.59056	-6.02756
	80.3	3.20939	-0.22761	80.3	-2.59056	-6.02756
	80.4	3.20939	-0.22761	80.4	-2.59056	-6.02756
	80.5	3.20939	-0.22761	80.5	-2.59056	-6.02756
	80.6	3.20939	-0.22761	80.6	-2.59056	-6.02756
	80.7	3.20939	-0.22761	80.7	-2.59056	-6.02756
	80.8	3.20939	-0.22761	80.8	-2.59056	-6.02756
	80.9	3.20939	-0.22761	80.9	-2.59056	-6.02756
	81	3.20939	-0.22761	81	-2.59056	-6.02756
	81.1	3.20939	-0.22761	81.1	-2.59056	-6.02756
	81.2	3.20939	-0.22761	81.2	-2.59056	-6.02756
	81.3	3.20939	-0.22761	81.3	-2.59056	-6.02756
	81.4	3.20939	-0.22761	81.4	-2.59056	-6.02756
	81.5	3.20939	-0.22761	81.5	-2.59056	-6.02756
	81.6	3.20939	-0.22761	81.6	-2.59056	-6.02756
	81.7	3.20939	-0.22761	81.7	-2.59056	-6.02756
	81.8	3.20939	-0.22761	81.8	-2.59056	-6.02756
	81.9	3.20939	-0.22761	81.9	-2.59056	-6.02756
	82	3.20939	-0.22761	82	-2.59055	-6.02755
	82.1	3.20939	-0.22761	82.1	-2.59055	-6.02755
	82.2	3.20939	-0.22761	82.2	-2.59055	-6.02755
	82.3	3.20939	-0.22761	82.3	-2.59055	-6.02755
	82.4	3.20939	-0.22761	82.4	-2.59055	-6.02755
	82.5	3.20939	-0.22761	82.5	-2.59055	-6.02755
	82.6	3.20939	-0.22761	82.6	-2.59055	-6.02755
	82.7	3.20939	-0.22761	82.7	-2.59055	-6.02755
	82.8	3.20939	-0.22761	82.8	-2.59055	-6.02755
	82.9	3.20939	-0.22761	82.9	-2.59055	-6.02755
	83	3.20939	-0.22761	83	-2.59055	-6.02755
	83.1	3.20939	-0.22761	83.1	-2.59055	-6.02755
	83.2	3.20939	-0.22761	83.2	-2.59055	-6.02755
	83.3	3.20939	-0.22761	83.3	-2.59055	-6.02755
	83.4	3.20939	-0.22761	83.4	-2.59055	-6.02755
	83.5	3.20939	-0.22761	83.5	-2.59055	-6.02755
	83.6	3.20939	-0.22761	83.6	-2.59055	-6.02755
	83.7	3.20939	-0.22761	83.7	-2.59055	-6.02755
	83.8	3.20939	-0.22761	83.8	-2.59055	-6.02755
	83.9	3.20939	-0.22761	83.9	-2.59055	-6.02755
	84	3.20939	-0.22761	84	-2.59055	-6.02755
	84.1	3.20939	-0.22761	84.1	-2.59055	-6.02755
	84.2	3.20939	-0.22761	84.2	-2.59055	-6.02755
	84.3	3.20939	-0.22761	84.3	-2.59055	-6.02755
	84.4	3.20939	-0.22761	84.4	-2.59055	-6.02755
	84.5	3.20939	-0.22761	84.5	-2.59055	-6.02755
	84.6	3.20939	-0.22761	84.6	-2.59055	-6.02755
	84.7	3.20939	-0.22761	84.7	-2.59055	-6.02755
	84.8	3.20939	-0.22761	84.8	-2.59055	-6.02755
	84.9	3.20939	-0.22761	84.9	-2.59055	-6.02755
	85	3.20939	-0.22761	85	-2.59055	-6.02755
	85.1	3.20939	-0.22761	85.1	-2.59055	-6.02755
	85.2	3.20939	-0.22761	85.2	-2.59055	-6.02755
	85.3	3.20939	-0.22761	85.3	-2.59055	-6.02755
	85.4	3.20939	-0.22761	85.4	-2.59055	-6.02755
	85.5	3.2094	-0.22761	85.5	-2.59055	-6.02755
	85.6	3.2094	-0.2276	85.6	-2.59055	-6.02755
	85.7	3.2094	-0.2276	85.7	-2.59055	-6.02755
	85.8	3.2094	-0.2276	85.8	-2.59055	-6.02755
	85.9	3.2094	-0.2276	85.9	-2.59054	-6.02754
	86	3.2094	-0.2276	86	-2.59054	-6.02754
	86.1	3.2094	-0.2276	86.1	-2.59054	-6.02754
	86.2	3.2094	-0.2276	86.2	-2.59054	-6.02754
	86.3	3.2094	-0.2276	86.3	-2.59054	-6.02754
	86.4	3.2094	-0.2276	86.4	-2.59054	-6.02754
	86.5	3.2094	-0.2276	86.5	-2.59054	-6.02754
	86.6	3.2094	-0.2276	86.6	-2.59054	-6.02754
	86.7	3.2094	-0.2276	86.7	-2.59054	-6.02754
	86.8	3.2094	-0.2276	86.8	-2.59054	-6.02754
	86.9	3.20941	-0.22759	86.9	-2.59054	-6.02754
	87	3.20941	-0.22759	87	-2.59053	-6.02753
	87.1	3.20941	-0.22759	87.1	-2.59053	-6.02753
	87.2	3.20941	-0.22759	87.2	-2.59053	-6.02753
	87.3	3.20941	-0.22759	87.3	-2.59053	-6.02753
	87.4	3.20941	-0.22759	87.4	-2.59053	-6.02753
	87.5	3.20941	-0.22759	87.5	-2.59053	-6.02753
	87.6	3.20942	-0.22759	87.6	-2.59053	-6.02753
	87.7	3.20942	-0.22758	87.7	-2.59052	-6.02752
	87.8	3.20942	-0.22758	87.8	-2.59052	-6.02752
	87.9	3.20942	-0.22758	87.9	-2.59052	-6.02752
	88	3.20942	-0.22758	88	-2.59052	-6.02752
	88.1	3.20943	-0.22758	88.1	-2.59052	-6.02752
	88.2	3.20943	-0.22757	88.2	-2.59051	-6.02751
	88.3	3.20943	-0.22757	88.3	-2.59051	-6.02751
	88.4	3.20943	-0.22757	88.4	-2.59051	-6.02751
	88.5	3.20944	-0.22756	88.5	-2.5905	-6.0275
	88.6	3.20944	-0.22756	88.6	-2.5905	-6.0275
	88.7	3.20944	-0.22756	88.7	-2.5905	-6.0275
	88.8	3.20945	-0.22756	88.8	-2.59049	-6.02749
	88.9	3.20945	-0.22755	88.9	-2.59049	-6.02749
	89	3.20945	-0.22755	89	-2.59049	-6.02749
	89.1	3.20946	-0.22754	89.1	-2.59048	-6.02748
	89.2	3.20946	-0.22754	89.2	-2.59048	-6.02748
	89.3	3.20947	-0.22753	89.3	-2.59047	-6.02747
	89.4	3.20947	-0.22753	89.4	-2.59047	-6.02747
	89.5	3.20948	-0.22752	89.5	-2.59046	-6.02746
	89.6	3.20948	-0.22752	89.6	-2.59046	-6.02746
	89.7	3.20949	-0.22751	89.7	-2.59045	-6.02745
	89.8	3.20949	-0.22751	89.8	-2.59045	-6.02745
	89.9	3.2095	-0.2275	89.9	-2.59044	-6.02744
	90	3.20951	-0.22749	90	-2.59043	-6.02743
	90.1	3.20951	-0.22749	90.1	-2.59043	-6.02743
	90.2	3.20952	-0.22748	90.2	-2.59042	-6.02742
	90.3	3.20953	-0.22747	90.3	-2.59041	-6.02741
	90.4	3.20954	-0.22746	90.4	-2.5904	-6.0274
	90.5	3.20955	-0.22745	90.5	-2.59039	-6.02739
	90.6	3.20956	-0.22744	90.6	-2.59038	-6.02738
	90.7	3.20957	-0.22743	90.7	-2.59037	-6.02737
	90.8	3.20958	-0.22742	90.8	-2.59036	-6.02736
	90.9	3.20959	-0.22741	90.9	-2.59035	-6.02735
	91	3.2096	-0.2274	91	-2.59034	-6.02734
	91.1	3.20962	-0.22738	91.1	-2.59032	-6.02732
	91.2	3.20963	-0.22737	91.2	-2.59031	-6.02731
	91.3	3.20965	-0.22735	91.3	-2.59029	-6.02729
	91.4	3.20966	-0.22734	91.4	-2.59028	-6.02728
	91.5	3.20968	-0.22732	91.5	-2.59026	-6.02726
	91.6	3.2097	-0.2273	91.6	-2.59024	-6.02724
	91.7	3.20971	-0.22729	91.7	-2.59022	-6.02722
	91.8	3.20973	-0.22726	91.8	-2.5902	-6.0272
	91.9	3.20976	-0.22724	91.9	-2.59018	-6.02718
	92	3.20978	-0.22722	92	-2.59016	-6.02716
	92.1	3.2098	-0.2272	92.1	-2.59014	-6.02714
	92.2	3.20983	-0.22717	92.2	-2.59011	-6.02711
	92.3	3.20985	-0.22715	92.3	-2.59008	-6.02708
	92.4	3.20988	-0.22712	92.4	-2.59006	-6.02706
	92.5	3.20991	-0.22709	92.5	-2.59002	-6.02702
	92.6	3.20994	-0.22706	92.6	-2.58999	-6.02699
	92.7	3.20998	-0.22702	92.7	-2.58996	-6.02696
	92.8	3.21001	-0.22699	92.8	-2.58992	-6.02692
	92.9	3.21005	-0.22695	92.9	-2.58988	-6.02688
	93	3.21009	-0.22691	93	-2.58984	-6.02684
	93.1	3.21014	-0.22686	93.1	-2.5898	-6.0268
	93.2	3.21018	-0.22682	93.2	-2.58976	-6.02676
	93.3	3.21023	-0.22677	93.3	-2.58971	-6.02671
	93.4	3.21028	-0.22672	93.4	-2.58966	-6.02666
	93.5	3.21033	-0.22667	93.5	-2.5896	-6.0266
	93.6	3.21039	-0.22661	93.6	-2.58955	-6.02655
	93.7	3.21045	-0.22655	93.7	-2.58948	-6.02648
	93.8	3.21052	-0.22648	93.8	-2.58942	-6.02642
	93.9	3.21059	-0.22641	93.9	-2.58935	-6.02635
	94	3.21066	-0.22634	94	-2.58928	-6.02628
	94.1	3.21074	-0.22626	94.1	-2.5892	-6.0262
	94.2	3.21082	-0.22618	94.2	-2.58912	-6.02612
	94.3	3.2109	-0.2261	94.3	-2.58903	-6.02603
	94.4	3.211	-0.22601	94.4	-2.58894	-6.02594
	94.5	3.21109	-0.22591	94.5	-2.58884	-6.02584
	94.6	3.2112	-0.2258	94.6	-2.58874	-6.02574
	94.7	3.21131	-0.22569	94.7	-2.58863	-6.02563
	94.8	3.21142	-0.22558	94.8	-2.58851	-6.02551
	94.9	3.21154	-0.22546	94.9	-2.58839	-6.02539
	95	3.21168	-0.22533	95	-2.58826	-6.02526
	95.1	3.21181	-0.22519	95.1	-2.58812	-6.02512
	95.2	3.21196	-0.22504	95.2	-2.58797	-6.02497
	95.3	3.21212	-0.22488	95.3	-2.58782	-6.02482
	95.4	3.21228	-0.22472	95.4	-2.58765	-6.02465
	95.5	3.21246	-0.22454	95.5	-2.58748	-6.02448
	95.6	3.21264	-0.22436	95.6	-2.58729	-6.02429
	95.7	3.21284	-0.22416	95.7	-2.58709	-6.02409
	95.8	3.21305	-0.22395	95.8	-2.58688	-6.02388
	95.9	3.21327	-0.22373	95.9	-2.58666	-6.02366
	96	3.21351	-0.22349	96	-2.58643	-6.02343
	96.1	3.21376	-0.22324	96.1	-2.58617	-6.02317
	96.2	3.21403	-0.22298	96.2	-2.58591	-6.02291
	96.3	3.21431	-0.22269	96.3	-2.58563	-6.02263
	96.4	3.21461	-0.22239	96.4	-2.58533	-6.02233
	96.5	3.21492	-0.22208	96.5	-2.58501	-6.02201
	96.6	3.21526	-0.22174	96.6	-2.58467	-6.02167
	96.7	3.21562	-0.22138	96.7	-2.58431	-6.02131
	96.8	3.216	-0.221	96.8	-2.58393	-6.02093
	96.9	3.2164	-0.2206	96.9	-2.58353	-6.02053
	97	3.21683	-0.22017	97	-2.5831	-6.0201
	97.1	3.21729	-0.21971	97.1	-2.58265	-6.01965
	97.2	3.21777	-0.21923	97.2	-2.58216	-6.01916
	97.3	3.21828	-0.21872	97.3	-2.58165	-6.01865
	97.4	3.21883	-0.21817	97.4	-2.5811	-6.0181
	97.5	3.21941	-0.21759	97.5	-2.58052	-6.01752
	97.6	3.22002	-0.21698	97.6	-2.57991	-6.01691
	97.7	3.22068	-0.21632	97.7	-2.57925	-6.01625
	97.8	3.22138	-0.21562	97.8	-2.57856	-6.01556
	97.9	3.22212	-0.21488	97.9	-2.57782	-6.01482
	98	3.2229	-0.2141	98	-2.57703	-6.01403
	98.1	3.22374	-0.21326	98.1	-2.57619	-6.01319
	98.2	3.22463	-0.21237	98.2	-2.5753	-6.0123
	98.3	3.22558	-0.21142	98.3	-2.57435	-6.01135
	98.4	3.22659	-0.21041	98.4	-2.57334	-6.01034
	98.5	3.22767	-0.20933	98.5	-2.57226	-6.00926
	98.6	3.22881	-0.20819	98.6	-2.57112	-6.00812
	98.7	3.23004	-0.20696	98.7	-2.56989	-6.00689
	98.8	3.23134	-0.20566	98.8	-2.56859	-6.00559
	98.9	3.23273	-0.20427	98.9	-2.5672	-6.0042
	99	3.23421	-0.20279	99	-2.56572	-6.00272
	99.1	3.2358	-0.2012	99.1	-2.56413	-6.00113
	99.2	3.23749	-0.19951	99.2	-2.56244	-5.99944
	99.3	3.2393	-0.1977	99.3	-2.56063	-5.99763
	99.4	3.24124	-0.19576	99.4	-2.55869	-5.99569
	99.5	3.24331	-0.19369	99.5	-2.55662	-5.99362
	99.6	3.24553	-0.19147	99.6	-2.5544	-5.9914
	99.7	3.24792	-0.18909	99.7	-2.55201	-5.98901
	99.8	3.25047	-0.18653	99.8	-2.54945	-5.98645
	99.9	3.25322	-0.18378	99.9	-2.54671	-5.98371
	100	3.25618	-0.18082	100	-2.54375	-5.98075
	100.1	3.2026	-0.1504	100.1	-2.59733	-5.95033
	100.2	3.20198	-0.15102	100.2	-2.59794	-5.95094
	100.3	3.20141	-0.15159	100.3	-2.59852	-5.95152
	100.4	3.20088	-0.15212	100.4	-2.59905	-5.95205
	100.5	3.20038	-0.15262	100.5	-2.59954	-5.95254
	100.6	3.19992	-0.15308	100.6	-2.60001	-5.95301
	100.7	3.19949	-0.15351	100.7	-2.60044	-5.95344
	100.8	3.19908	-0.15392	100.8	-2.60084	-5.95384
	100.9	3.19871	-0.15429	100.9	-2.60121	-5.95421
	101	3.19836	-0.15464	101	-2.60156	-5.95456
	101.1	3.19803	-0.15497	101.1	-2.60189	-5.95489
	101.2	3.19773	-0.15527	101.2	-2.60219	-5.95519
	101.3	3.19744	-0.15556	101.3	-2.60248	-5.95548
	101.4	3.19718	-0.15582	101.4	-2.60274	-5.95574
	101.5	3.19693	-0.15607	101.5	-2.60299	-5.95599
	101.6	3.1967	-0.1563	101.6	-2.60322	-5.95622
	101.7	3.19649	-0.15651	101.7	-2.60343	-5.95643
	101.8	3.19628	-0.15671	101.8	-2.60363	-5.95663
	101.9	3.1961	-0.1569	101.9	-2.60382	-5.95682
	102	3.19592	-0.15708	102	-2.60399	-5.95699
	102.1	3.19576	-0.15724	102.1	-2.60416	-5.95716
	102.2	3.19561	-0.1574	102.2	-2.60431	-5.95731
	102.3	3.19546	-0.15754	102.3	-2.60445	-5.95745
	102.4	3.19533	-0.15767	102.4	-2.60458	-5.95758
	102.5	3.1952	-0.1578	102.5	-2.60471	-5.95771
	102.6	3.19509	-0.15791	102.6	-2.60482	-5.95782
	102.7	3.19498	-0.15802	102.7	-2.60493	-5.95793
	102.8	3.19488	-0.15812	102.8	-2.60503	-5.95803
	102.9	3.19478	-0.15822	102.9	-2.60512	-5.95812
	103	3.19469	-0.15831	103	-2.60521	-5.95821
	103.1	3.19461	-0.15839	103.1	-2.60529	-5.95829
	103.2	3.19453	-0.15846	103.2	-2.60537	-5.95837
	103.3	3.19446	-0.15854	103.3	-2.60544	-5.95844
	103.4	3.1944	-0.15861	103.4	-2.6055	-5.9585
	103.5	3.19433	-0.15867	103.5	-2.60556	-5.95856
	103.6	3.19427	-0.15873	103.6	-2.60562	-5.95862
	103.7	3.19422	-0.15878	103.7	-2.60567	-5.95867
	103.8	3.19417	-0.15883	103.8	-2.60572	-5.95872
	103.9	3.19412	-0.15888	103.9	-2.60576	-5.95876
	104	3.19407	-0.15893	104	-2.60581	-5.95881
	104.1	3.19403	-0.15897	104.1	-2.60584	-5.95884
	104.2	3.19399	-0.15901	104.2	-2.60588	-5.95888
	104.3	3.19396	-0.15904	104.3	-2.60591	-5.95891
	104.4	3.19392	-0.15908	104.4	-2.60594	-5.95894
	104.5	3.19389	-0.15911	104.5	-2.60597	-5.95897
	104.6	3.19386	-0.15914	104.6	-2.60599	-5.95899
	104.7	3.19383	-0.15917	104.7	-2.60602	-5.95902
	104.8	3.19381	-0.15919	104.8	-2.60604	-5.95904
	104.9	3.19378	-0.15922	104.9	-2.60606	-5.95906
	105	3.19376	-0.15924	105	-2.60607	-5.95907
	105.1	3.19374	-0.15926	105.1	-2.60609	-5.95909
	105.2	3.19372	-0.15928	105.2	-2.6061	-5.9591
	105.3	3.1937	-0.1593	105.3	-2.60611	-5.95911
	105.4	3.19368	-0.15932	105.4	-2.60612	-5.95912
	105.5	3.19367	-0.15933	105.5	-2.60613	-5.95913
	105.6	3.19365	-0.15935	105.6	-2.60613	-5.95913
	105.7	3.19364	-0.15936	105.7	-2.60614	-5.95914
	105.8	3.19363	-0.15937	105.8	-2.60614	-5.95914
	105.9	3.19361	-0.15939	105.9	-2.60614	-5.95914
	106	3.1936	-0.1594	106	-2.60614	-5.95914
	106.1	3.19359	-0.15941	106.1	-2.60614	-5.95914
	106.2	3.19358	-0.15942	106.2	-2.60613	-5.95913
	106.3	3.19357	-0.15943	106.3	-2.60613	-5.95913
	106.4	3.19356	-0.15943	106.4	-2.60612	-5.95912
	106.5	3.19356	-0.15944	106.5	-2.60611	-5.95911
	106.6	3.19355	-0.15945	106.6	-2.6061	-5.9591
	106.7	3.19354	-0.15946	106.7	-2.60609	-5.95909
	106.8	3.19354	-0.15946	106.8	-2.60607	-5.95907
	106.9	3.19353	-0.15947	106.9	-2.60606	-5.95906
	107	3.19353	-0.15947	107	-2.60604	-5.95904
	107.1	3.19352	-0.15948	107.1	-2.60602	-5.95902
	107.2	3.19352	-0.15948	107.2	-2.606	-5.959
	107.3	3.19351	-0.15949	107.3	-2.60597	-5.95897
	107.4	3.19351	-0.15949	107.4	-2.60594	-5.95894
	107.5	3.19351	-0.1595	107.5	-2.60591	-5.95891
	107.6	3.1935	-0.1595	107.6	-2.60588	-5.95888
	107.7	3.1935	-0.1595	107.7	-2.60585	-5.95885
	107.8	3.1935	-0.1595	107.8	-2.60581	-5.95881
	107.9	3.1935	-0.15951	107.9	-2.60577	-5.95877
	108	3.19349	-0.15951	108	-2.60572	-5.95872
	108.1	3.19349	-0.15951	108.1	-2.60567	-5.95867
	108.2	3.19349	-0.15951	108.2	-2.60562	-5.95862
	108.3	3.19349	-0.15951	108.3	-2.60556	-5.95856
	108.4	3.19349	-0.15951	108.4	-2.6055	-5.9585
	108.5	3.19349	-0.15951	108.5	-2.60544	-5.95844
	108.6	3.19349	-0.15951	108.6	-2.60537	-5.95837
	108.7	3.19349	-0.15951	108.7	-2.60529	-5.95829
	108.8	3.19349	-0.15951	108.8	-2.60521	-5.95821
	108.9	3.19349	-0.15951	108.9	-2.60513	-5.95813
	109	3.19349	-0.15951	109	-2.60503	-5.95803
	109.1	3.19349	-0.15951	109.1	-2.60493	-5.95793
	109.2	3.19349	-0.15951	109.2	-2.60483	-5.95783
	109.3	3.1935	-0.15951	109.3	-2.60471	-5.95771
	109.4	3.1935	-0.1595	109.4	-2.60459	-5.95759
	109.5	3.1935	-0.1595	109.5	-2.60446	-5.95746
	109.6	3.1935	-0.1595	109.6	-2.60432	-5.95732
	109.7	3.19351	-0.1595	109.7	-2.60417	-5.95717
	109.8	3.19351	-0.15949	109.8	-2.604	-5.957
	109.9	3.19351	-0.15949	109.9	-2.60383	-5.95683
	110	3.19352	-0.15948	110	-2.60364	-5.95664
	110.1	3.19352	-0.15948	110.1	-2.60344	-5.95644
	110.2	3.19353	-0.15947	110.2	-2.60323	-5.95623
	110.3	3.19353	-0.15947	110.3	-2.603	-5.956
	110.4	3.19354	-0.15946	110.4	-2.60275	-5.95575
	110.5	3.19354	-0.15946	110.5	-2.60249	-5.95549
	110.6	3.19355	-0.15945	110.6	-2.60221	-5.95521
	110.7	3.19356	-0.15944	110.7	-2.60191	-5.95491
	110.8	3.19357	-0.15943	110.8	-2.60158	-5.95458
	110.9	3.19357	-0.15943	110.9	-2.60123	-5.95423
	111	3.19358	-0.15942	111	-2.60086	-5.95386
	111.1	3.19359	-0.15941	111.1	-2.60046	-5.95346
	111.2	3.1936	-0.1594	111.2	-2.60003	-5.95303
	111.3	3.19361	-0.15939	111.3	-2.59957	-5.95257
	111.4	3.19363	-0.15937	111.4	-2.59907	-5.95207
	111.5	3.19364	-0.15936	111.5	-2.59854	-5.95154
	111.6	3.19365	-0.15935	111.6	-2.59797	-5.95097
	111.7	3.19367	-0.15933	111.7	-2.59736	-5.95036
	111.8	3.19369	-0.15931	111.8	-2.5967	-5.9497
	111.9	3.1937	-0.1593	111.9	-2.596	-5.949
	112	3.19372	-0.15928	112	-2.59524	-5.94824
	112.1	3.19374	-0.15926	112.1	-2.59442	-5.94742
	112.2	3.19376	-0.15924	112.2	-2.59355	-5.94655
	112.3	3.19379	-0.15921	112.3	-2.5926	-5.9456
	112.4	3.19381	-0.15919	112.4	-2.59158	-5.94458
	112.5	3.19384	-0.15916	112.5	-2.59049	-5.94349
	112.6	3.19387	-0.15913	112.6	-2.58931	-5.94231
	112.7	3.1939	-0.1591	112.7	-2.58804	-5.94104
	112.8	3.19393	-0.15907	112.8	-2.58666	-5.93966
	112.9	3.19396	-0.15904	112.9	-2.58518	-5.93818
	113	3.194	-0.159	113	-2.58357	-5.93657
	113.1	3.19404	-0.15896	113.1	-2.58184	-5.93484
	113.2	3.19408	-0.15892	113.2	-2.57996	-5.93296
	113.3	3.19413	-0.15887	113.3	-2.57792	-5.93092
	113.4	3.19418	-0.15882	113.4	-2.57571	-5.92871
	113.5	3.19423	-0.15877	113.5	-2.5733	-5.9263
	113.6	3.19428	-0.15871	113.6	-2.57067	-5.92367
	113.7	3.19434	-0.15865	113.7	-2.56781	-5.92081
	113.8	3.19441	-0.15859	113.8	-2.56468	-5.91768
	113.9	3.19448	-0.15852	113.9	-2.56124	-5.91424
	114	3.19455	-0.15845	114	-2.55747	-5.91047
	114.1	3.19463	-0.15837	114.1	-2.5533	-5.9063
	114.2	3.19471	-0.15829	114.2	-2.5487	-5.9017
	114.3	3.1948	-0.1582	114.3	-2.54359	-5.89659
	114.4	3.1949	-0.1581	114.4	-2.53789	-5.89089
	114.5	3.195	-0.158	114.5	-2.53152	-5.88452
	114.6	3.19511	-0.15789	114.6	-2.52437	-5.87737
	114.7	3.19523	-0.15777	114.7	-2.51631	-5.86931
	114.8	3.19536	-0.15764	114.8	-2.50723	-5.86023
	114.9	3.19549	-0.15751	114.9	-2.49696	-5.84996
	115	3.19564	-0.15736	115	-2.48539	-5.83839
	115.1	3.1958	-0.1572	115.1	-2.47238	-5.82538
	115.2	3.19596	-0.15704	115.2	-2.45783	-5.81083
	115.3	3.19614	-0.15686	115.3	-2.44167	-5.79467
	115.4	3.19633	-0.15667	115.4	-2.42385	-5.77685
	115.5	3.19654	-0.15646	115.5	-2.40433	-5.75733
	115.6	3.19676	-0.15624	115.6	-2.3831	-5.7361
	115.7	3.19699	-0.15601	115.7	-2.36016	-5.71316
	115.8	3.19724	-0.15576	115.8	-2.33549	-5.68849
	115.9	3.19751	-0.15549	115.9	-2.3091	-5.6621
	116	3.1978	-0.1552	116	-2.28099	-5.63399
	116.1	3.19811	-0.15488	116.1	-2.25115	-5.60415
	116.2	3.19845	-0.15455	116.2	-2.21959	-5.57259
	116.3	3.1988	-0.1542	116.3	-2.1863	-5.5393
	116.4	3.19919	-0.15381	116.4	-2.15129	-5.50429
	116.5	3.1996	-0.1534	116.5	-2.11456	-5.46756
	116.6	3.20004	-0.15296	116.6	-2.0761	-5.4291
	116.7	3.20051	-0.15249	116.7	-2.03592	-5.38892
	116.8	3.20101	-0.15199	116.8	-1.99401	-5.34701
	116.9	3.20156	-0.15144	116.9	-1.95038	-5.30338
	117	3.20214	-0.15086	117	-1.90502	-5.25802
	117.1	3.20277	-0.15023	117.1	-1.85794	-5.21094
	117.2	3.20344	-0.14956	117.2	-1.80914	-5.16214
	117.3	3.20416	-0.14884	117.3	-1.75861	-5.11161
	117.4	3.20494	-0.14806	117.4	-1.70635	-5.05935
	117.5	3.20578	-0.14722	117.5	-1.65238	-5.00538
	117.6	3.20668	-0.14632	117.6	-1.59668	-4.94968
	117.7	3.20764	-0.14536	117.7	-1.53925	-4.89225
	117.8	3.20869	-0.14431	117.8	-1.4801	-4.8331
	117.9	3.20981	-0.14319	117.9	-1.41922	-4.77222
	118	3.21102	-0.14198	118	-1.35663	-4.70963
	118.1	3.21232	-0.14068	118.1	-1.2923	-4.6453
	118.2	3.21373	-0.13927	118.2	-1.22625	-4.57925
	118.3	3.21526	-0.13775	118.3	-1.15848	-4.51148
	118.4	3.2169	-0.1361	118.4	-1.08899	-4.44199
	118.5	3.21868	-0.13432	118.5	-1.01777	-4.37077
	118.6	3.22061	-0.13239	118.6	-0.94482	-4.29782
	118.7	3.22271	-0.13029	118.7	-0.87015	-4.22315
	118.8	3.22498	-0.12802	118.8	-0.79376	-4.14676
	118.9	3.22746	-0.12554	118.9	-0.71564	-4.06864
	119	3.23016	-0.12284	119	-0.6358	-3.9888
	119.1	3.23311	-0.11989	119.1	-0.55423	-3.90723
	119.2	3.23634	-0.11666	119.2	-0.47094	-3.82394
	119.3	3.23988	-0.11312	119.3	-0.38593	-3.73893
	119.4	3.24378	-0.10922	119.4	-0.29919	-3.65219
	119.5	3.24808	-0.10492	119.5	-0.21072	-3.56372
	119.6	3.25285	-0.10015	119.6	-0.12054	-3.47354
	119.7	3.25814	-0.09486	119.7	-0.02862	-3.38162
	119.8	3.26405	-0.08895	119.8	0.06501	-3.28799
	119.9	3.27067	-0.08233	119.9	0.16037	-3.19263
	120	3.2781	-0.0749	120	0.25746	-3.09554
	120.1	3.28648	-0.06652	120.1	0.35627	-2.99673
	120.2	3.29397	-0.05903	120.2	0.45335	-2.89965
	120.3	3.30069	-0.05231	120.3	0.54871	-2.80429
	120.4	3.30675	-0.04625	120.4	0.64235	-2.71065
	120.5	3.31224	-0.04076	120.5	0.73426	-2.61874
	120.6	3.31724	-0.03576	120.6	0.82445	-2.52855
	120.7	3.32182	-0.03118	120.7	0.91291	-2.44009
	120.8	3.32603	-0.02697	120.8	0.99965	-2.35335
	120.9	3.32992	-0.02308	120.9	1.08467	-2.26833
	121	3.33352	-0.01948	121	1.16796	-2.18504
	121.1	3.33687	-0.01613	121.1	1.24952	-2.10348
	121.2	3.34	-0.013	121.2	1.32937	-2.02363
	121.3	3.34292	-0.01008	121.3	1.40748	-1.94552
	121.4	3.34566	-0.00734	121.4	1.48388	-1.86912
	121.5	3.34823	-0.00477	121.5	1.55855	-1.79445
	121.6	3.35065	-0.00235	121.6	1.63149	-1.72151
	121.7	3.35293	-7.22177e-05	121.7	1.70271	-1.65029
	121.8	3.35508	0.00208	121.8	1.77221	-1.58079
	121.9	3.35712	0.00412	121.9	1.83998	-1.51302
	122	3.35905	0.00605	122	1.90603	-1.44697
	122.1	3.36088	0.00788	122.1	1.97035	-1.38265
	122.2	3.36261	0.00961	122.2	2.03295	-1.32005
	122.3	3.36426	0.01126	122.3	2.09383	-1.25917
	122.4	3.36583	0.01283	122.4	2.15298	-1.20002
	122.5	3.36732	0.01432	122.5	2.2104	-1.1426
	122.6	3.36874	0.01574	122.6	2.2661	-1.0869
	122.7	3.3701	0.0171	122.7	2.32008	-1.03292
	122.8	3.37139	0.01839	122.8	2.37233	-0.98066
	122.9	3.37262	0.01962	122.9	2.42286	-0.93014
	123	3.3738	0.0208	123	2.47167	-0.88133
	123.1	3.37492	0.02192	123.1	2.51875	-0.83425
	123.2	3.37599	0.02299	123.2	2.5641	-0.7889
	123.3	3.37702	0.02401	123.3	2.60774	-0.74526
	123.4	3.37799	0.02499	123.4	2.64964	-0.70336
	123.5	3.37893	0.02593	123.5	2.68983	-0.66317
	123.6	3.37983	0.02683	123.6	2.72829	-0.62471
	123.7	3.38069	0.02769	123.7	2.76502	-0.58798
	123.8	3.38151	0.02851	123.8	2.80003	-0.55297
	123.9	3.38229	0.02929	123.9	2.83332	-0.51968
	124	3.38304	0.03004	124	2.86488	-0.48812
	124.1	3.38376	0.03076	124.1	2.89472	-0.45828
	124.2	3.38445	0.03145	124.2	2.92283	-0.43017
	124.3	3.38512	0.03212	124.3	2.94922	-0.40378
	124.4	3.38575	0.03275	124.4	2.97388	-0.37912
	124.5	3.38636	0.03336	124.5	2.99683	-0.35617
	124.6	3.38694	0.03394	124.6	3.01806	-0.33494
	124.7	3.38749	0.03449	124.7	3.03758	-0.31542
	124.8	3.38803	0.03503	124.8	3.0554	-0.2976
	124.9	3.38854	0.03554	124.9	3.07158	-0.28142
	125	3.38903	0.03603	125	3.08614	-0.26686
	125.1	3.3895	0.0365	125.1	3.09918	-0.25382
	125.2	3.38995	0.03695	125.2	3.1108	-0.2422
	125.3	3.39039	0.03739	125.3	3.12114	-0.23186
	125.4	3.3908	0.0378	125.4	3.13033	-0.22267
	125.5	3.3912	0.0382	125.5	3.13852	-0.21448
	125.6	3.39158	0.03858	125.6	3.14584	-0.20716
	125.7	3.39194	0.03894	125.7	3.15242	-0.20058
	125.8	3.39229	0.03929	125.8	3.15836	-0.19464
	125.9	3.39263	0.03963	125.9	3.16375	-0.18925
	126	3.39295	0.03995	126	3.16866	-0.18434
	126.1	3.39326	0.04026	126.1	3.17317	-0.17983
	126.2	3.39356	0.04056	126.2	3.17731	-0.17569
	126.3	3.39384	0.04084	126.3	3.18114	-0.17186
	126.4	3.39411	0.04111	126.4	3.18469	-0.16831
	126.5	3.39438	0.04138	126.5	3.18799	-0.16501
	126.6	3.39463	0.04163	126.6	3.19107	-0.16193
	126.7	3.39487	0.04187	126.7	3.19395	-0.15905
	126.8	3.3951	0.0421	126.8	3.19666	-0.15634
	126.9	3.39532	0.04232	126.9	3.19919	-0.15381
	127	3.39553	0.04253	127	3.20158	-0.15142
	127.1	3.39573	0.04273	127.1	3.20384	-0.14916
	127.2	3.39592	0.04292	127.2	3.20596	-0.14704
	127.3	3.39611	0.04311	127.3	3.20798	-0.14503
	127.4	3.39629	0.04329	127.4	3.20988	-0.14312
	127.5	3.39646	0.04346	127.5	3.21169	-0.14131
	127.6	3.39662	0.04362	127.6	3.2134	-0.1396
	127.7	3.39677	0.04377	127.7	3.21503	-0.13797
	127.8	3.39692	0.04392	127.8	3.21658	-0.13642
	127.9	3.39707	0.04407	127.9	3.21805	-0.13495
	128	3.3972	0.0442	128	3.21945	-0.13355
	128.1	3.39733	0.04433	128.1	3.22079	-0.13221
	128.2	3.39746	0.04446	128.2	3.22206	-0.13094
	128.3	3.39758	0.04458	128.3	3.22327	-0.12973
	128.4	3.39769	0.04469	128.4	3.22443	-0.12857
	128.5	3.3978	0.0448	128.5	3.22554	-0.12746
	128.6	3.3979	0.0449	128.6	3.22659	-0.12641
	128.7	3.398	0.045	128.7	3.2276	-0.1254
	128.8	3.3981	0.0451	128.8	3.22856	-0.12444
	128.9	3.39819	0.04519	128.9	3.22948	-0.12352
	129	3.39827	0.04527	129	3.23036	-0.12264
	129.1	3.39835	0.04535	129.1	3.2312	-0.1218
	129.2	3.39843	0.04543	129.2	3.23201	-0.12099
	129.3	3.3985	0.0455	129.3	3.23278	-0.12022
	129.4	3.39857	0.04557	129.4	3.23351	-0.11949
	129.5	3.39864	0.04564	129.5	3.23421	-0.11879
	129.6	3.3987	0.0457	129.6	3.23489	-0.11811
	129.7	3.39876	0.04576	129.7	3.23553	-0.11747
	129.8	3.39881	0.04581	129.8	3.23615	-0.11686
	129.9	3.39887	0.04587	129.9	3.23673	-0.11627
	130	3.39891	0.04591	130	3.2373	-0.1157
	130.1	3.39896	0.04596	130.1	3.23784	-0.11517
	130.2	3.399	0.046	130.2	3.23835	-0.11465
	130.3	3.39904	0.04604	130.3	3.23884	-0.11416
	130.4	3.39908	0.04608	130.4	3.23931	-0.11369
	130.5	3.39911	0.04611	130.5	3.23976	-0.11324
	130.6	3.39914	0.04614	130.6	3.24019	-0.11281
	130.7	3.39917	0.04617	130.7	3.2406	-0.1124
	130.8	3.3992	0.0462	130.8	3.24099	-0.112
	130.9	3.39922	0.04622	130.9	3.24137	-0.11163
	131	3.39924	0.04624	131	3.24173	-0.11127
	131.1	3.39926	0.04626	131.1	3.24207	-0.11093
	131.2	3.39928	0.04628	131.2	3.24239	-0.11061
	131.3	3.39929	0.04629	131.3	3.2427	-0.1103
	131.4	3.3993	0.0463	131.4	3.243	-0.11
	131.5	3.39931	0.04631	131.5	3.24328	-0.10972
	131.6	3.39931	0.04631	131.6	3.24355	-0.10945
	131.7	3.39932	0.04632	131.7	3.2438	-0.1092
	131.8	3.39932	0.04632	131.8	3.24404	-0.10896
	131.9	3.39932	0.04632	131.9	3.24428	-0.10872
	132	3.39932	0.04632	132	3.2445	-0.1085
	132.1	3.39932	0.04632	132.1	3.24471	-0.10829
	132.2	3.39932	0.04632	132.2	3.24491	-0.10809
	132.3	3.39931	0.04631	132.3	3.2451	-0.1079
	132.4	3.39931	0.04631	132.4	3.24529	-0.10771
	132.5	3.3993	0.0463	132.5	3.24546	-0.10754
	132.6	3.39929	0.04629	132.6	3.24562	-0.10738
	132.7	3.39928	0.04628	132.7	3.24578	-0.10722
	132.8	3.39927	0.04627	132.8	3.24593	-0.10707
	132.9	3.39925	0.04625	132.9	3.24607	-0.10693
	133	3.39924	0.04624	133	3.2462	-0.1068
	133.1	3.39922	0.04622	133.1	3.24632	-0.10668
	133.2	3.39921	0.04621	133.2	3.24644	-0.10656
	133.3	3.39919	0.04619	133.3	3.24655	-0.10645
	133.4	3.39917	0.04617	133.4	3.24666	-0.10634
	133.5	3.39915	0.04615	133.5	3.24676	-0.10624
	133.6	3.39913	0.04613	133.6	3.24686	-0.10614
	133.7	3.39911	0.04611	133.7	3.24695	-0.10605
	133.8	3.39909	0.04609	133.8	3.24703	-0.10597
	133.9	3.39906	0.04606	133.9	3.24711	-0.10589
	134	3.39904	0.04604	134	3.24719	-0.10581
	134.1	3.39902	0.04602	134.1	3.24726	-0.10575
	134.2	3.39899	0.04599	134.2	3.24732	-0.10568
	134.3	3.39896	0.04596	134.3	3.24738	-0.10562
	134.4	3.39894	0.04594	134.4	3.24744	-0.10556
	134.5	3.39891	0.04591	134.5	3.24749	-0.10551
	134.6	3.39888	0.04588	134.6	3.24754	-0.10546
	134.7	3.39885	0.04585	134.7	3.24758	-0.10542
	134.8	3.39882	0.04582	134.8	3.24762	-0.10538
	134.9	3.39879	0.04579	134.9	3.24766	-0.10534
	135	3.39876	0.04576	135	3.24769	-0.10531
	135.1	3.39873	0.04573	135.1	3.24773	-0.10528
	135.2	3.3987	0.0457	135.2	3.24775	-0.10525
	135.3	3.39866	0.04566	135.3	3.24778	-0.10522
	135.4	3.39863	0.04563	135.4	3.2478	-0.1052
	135.5	3.3986	0.0456	135.5	3.24782	-0.10518
	135.6	3.39856	0.04556	135.6	3.24784	-0.10516
	135.7	3.39853	0.04553	135.7	3.24786	-0.10514
	135.8	3.39849	0.04549	135.8	3.24787	-0.10513
	135.9	3.39846	0.04546	135.9	3.24788	-0.10512
	136	3.39842	0.04542	136	3.24789	-0.10511
	136.1	3.39838	0.04538	136.1	3.24789	-0.10511
	136.2	3.39835	0.04535	136.2	3.24789	-0.10511
	136.3	3.39831	0.04531	136.3	3.24789	-0.10511
	136.4	3.39827	0.04527	136.4	3.24789	-0.10511
	136.5	3.39823	0.04523	136.5	3.24789	-0.10511
	136.6	3.39819	0.04519	136.6	3.24789	-0.10511
	136.7	3.39816	0.04516	136.7	3.24788	-0.10512
	136.8	3.39812	0.04512	136.8	3.24788	-0.10512
	136.9	3.39808	0.04508	136.9	3.24787	-0.10513
	137	3.39804	0.04504	137	3.24786	-0.10514
	137.1	3.398	0.045	137.1	3.24785	-0.10515
	137.2	3.39796	0.04496	137.2	3.24783	-0.10517
	137.3	3.39792	0.04492	137.3	3.24782	-0.10518
	137.4	3.39788	0.04488	137.4	3.2478	-0.1052
	137.5	3.39783	0.04483	137.5	3.24778	-0.10522
	137.6	3.39779	0.04479	137.6	3.24776	-0.10524
	137.7	3.39775	0.04475	137.7	3.24774	-0.10526
	137.8	3.3977	0.0447	137.8	3.24772	-0.10528
	137.9	3.39766	0.04466	137.9	3.2477	-0.1053
	138	3.39762	0.04462	138	3.24767	-0.10533
	138.1	3.39757	0.04457	138.1	3.24765	-0.10535
	138.2	3.39753	0.04453	138.2	3.24762	-0.10538
	138.3	3.39749	0.04449	138.3	3.2476	-0.1054
	138.4	3.39744	0.04444	138.4	3.24757	-0.10543
	138.5	3.3974	0.0444	138.5	3.24754	-0.10546
	138.6	3.39736	0.04436	138.6	3.24751	-0.10549
	138.7	3.39731	0.04431	138.7	3.24748	-0.10552
	138.8	3.39726	0.04426	138.8	3.24745	-0.10555
	138.9	3.39722	0.04422	138.9	3.24742	-0.10558
	139	3.39717	0.04417	139	3.24739	-0.10561
	139.1	3.39712	0.04412	139.1	3.24735	-0.10565
	139.2	3.39708	0.04408	139.2	3.24732	-0.10568
	139.3	3.39703	0.04403	139.3	3.24728	-0.10572
	139.4	3.39698	0.04398	139.4	3.24724	-0.10576
	139.5	3.39694	0.04394	139.5	3.24721	-0.10579
	139.6	3.39689	0.04389	139.6	3.24717	-0.10583
	139.7	3.39684	0.04384	139.7	3.24713	-0.10587
	139.8	3.39679	0.04379	139.8	3.24709	-0.10591
	139.9	3.39675	0.04375	139.9	3.24706	-0.10594
	140	3.3967	0.0437	140	3.24702	-0.10598
	140.1	3.39665	0.04365	140.1	3.24698	-0.10602
	140.2	3.3966	0.0436	140.2	3.24694	-0.10606
	140.3	3.39655	0.04355	140.3	3.24689	-0.10611
	140.4	3.3965	0.0435	140.4	3.24685	-0.10615
	140.5	3.39645	0.04345	140.5	3.24681	-0.10619
	140.6	3.3964	0.0434	140.6	3.24676	-0.10624
	140.7	3.39635	0.04335	140.7	3.24672	-0.10628
	140.8	3.3963	0.0433	140.8	3.24667	-0.10633
	140.9	3.39625	0.04325	140.9	3.24663	-0.10637
	141	3.3962	0.0432	141	3.24658	-0.10642
	141.1	3.39614	0.04314	141.1	3.24654	-0.10646
	141.2	3.39609	0.04309	141.2	3.24649	-0.10651
	141.3	3.39604	0.04304	141.3	3.24644	-0.10656
	141.4	3.39599	0.04299	141.4	3.2464	-0.1066
	141.5	3.39594	0.04294	141.5	3.24635	-0.10665
	141.6	3.39589	0.04289	141.6	3.2463	-0.1067
	141.7	3.39584	0.04284	141.7	3.24625	-0.10675
	141.8	3.39578	0.04278	141.8	3.2462	-0.1068
	141.9	3.39573	0.04273	141.9	3.24615	-0.10685
	142	3.39568	0.04268	142	3.2461	-0.1069
	142.1	3.39562	0.04262	142.1	3.24605	-0.10695
	142.2	3.39557	0.04257	142.2	3.246	-0.107
	142.3	3.39551	0.04251	142.3	3.24595	-0.10705
	142.4	3.39546	0.04246	142.4	3.24589	-0.10711
	142.5	3.3954	0.0424	142.5	3.24584	-0.10716
	142.6	3.39535	0.04235	142.6	3.24579	-0.10721
	142.7	3.39529	0.04229	142.7	3.24574	-0.10726
	142.8	3.39524	0.04224	142.8	3.24568	-0.10732
	142.9	3.39519	0.04219	142.9	3.24563	-0.10737
	143	3.39513	0.04213	143	3.24558	-0.10742
	143.1	3.39508	0.04208	143.1	3.24552	-0.10748
	143.2	3.39502	0.04202	143.2	3.24547	-0.10753
	143.3	3.39496	0.04196	143.3	3.24541	-0.10759
	143.4	3.39491	0.04191	143.4	3.24536	-0.10764
	143.5	3.39485	0.04185	143.5	3.2453	-0.1077
	143.6	3.39479	0.04179	143.6	3.24524	-0.10776
	143.7	3.39473	0.04173	143.7	3.24518	-0.10782
	143.8	3.39468	0.04168	143.8	3.24513	-0.10787
	143.9	3.39462	0.04162	143.9	3.24507	-0.10793
	144	3.39456	0.04156	144	3.24501	-0.10799
	144.1	3.3945	0.0415	144.1	3.24495	-0.10805
	144.2	3.39445	0.04145	144.2	3.24489	-0.10811
	144.3	3.39439	0.04139	144.3	3.24484	-0.10817
	144.4	3.39433	0.04133	144.4	3.24478	-0.10822
	144.5	3.39427	0.04127	144.5	3.24472	-0.10828
	144.6	3.39421	0.04121	144.6	3.24466	-0.10834
	144.7	3.39416	0.04116	144.7	3.2446	-0.1084
	144.8	3.3941	0.0411	144.8	3.24453	-0.10846
	144.9	3.39404	0.04104	144.9	3.24447	-0.10853
	145	3.39398	0.04098	145	3.24441	-0.10859
	145.1	3.39391	0.04091	145.1	3.2463	-0.1067
	145.2	3.39385	0.04085	145.2	3.24625	-0.10676
	145.3	3.39379	0.04079	145.3	3.24619	-0.10681
	145.4	3.39373	0.04073	145.4	3.24614	-0.10686
	145.5	3.39367	0.04067	145.5	3.24608	-0.10692
	145.6	3.39361	0.04061	145.6	3.24603	-0.10697
	145.7	3.39355	0.04055	145.7	3.24597	-0.10703
	145.8	3.39349	0.04049	145.8	3.24592	-0.10708
	145.9	3.39343	0.04043	145.9	3.24586	-0.10714
	146	3.39337	0.04037	146	3.24581	-0.10719
	146.1	3.39331	0.04031	146.1	3.24575	-0.10725
	146.2	3.39325	0.04025	146.2	3.2457	-0.1073
	146.3	3.39319	0.04019	146.3	3.24564	-0.10736
	146.4	3.39312	0.04012	146.4	3.24558	-0.10742
	146.5	3.39306	0.04006	146.5	3.24553	-0.10747
	146.6	3.393	0.04	146.6	3.24547	-0.10753
	146.7	3.39293	0.03993	146.7	3.24541	-0.10759
	146.8	3.39287	0.03987	146.8	3.24535	-0.10765
	146.9	3.39281	0.03981	146.9	3.2453	-0.1077
	147	3.39274	0.03974	147	3.24524	-0.10776
	147.1	3.39268	0.03968	147.1	3.24518	-0.10782
	147.2	3.39262	0.03962	147.2	3.24513	-0.10787
	147.3	3.39256	0.03956	147.3	3.24507	-0.10793
	147.4	3.39249	0.03949	147.4	3.24501	-0.10799
	147.5	3.39243	0.03943	147.5	3.24496	-0.10804
	147.6	3.39237	0.03937	147.6	3.2449	-0.1081
	147.7	3.3923	0.0393	147.7	3.24484	-0.10816
	147.8	3.39224	0.03924	147.8	3.24478	-0.10822
	147.9	3.39217	0.03918	147.9	3.24472	-0.10828
	148	3.39211	0.03911	148	3.24466	-0.10834
	148.1	3.39204	0.03904	148.1	3.2446	-0.1084
	148.2	3.39198	0.03898	148.2	3.24454	-0.10846
	148.3	3.39191	0.03891	148.3	3.24449	-0.10851
	148.4	3.39185	0.03885	148.4	3.24443	-0.10857
	148.5	3.39179	0.03879	148.5	3.24437	-0.10863
	148.6	3.39172	0.03872	148.6	3.24431	-0.10869
	148.7	3.39166	0.03866	148.7	3.24425	-0.10875
	148.8	3.3916	0.0386	148.8	3.2442	-0.1088
	148.9	3.39153	0.03853	148.9	3.24414	-0.10886
	149	3.39147	0.03847	149	3.24408	-0.10892
	149.1	3.39141	0.03841	149.1	3.24402	-0.10898
	149.2	3.39134	0.03834	149.2	3.24396	-0.10904
	149.3	3.39128	0.03828	149.3	3.2439	-0.1091
	149.4	3.39122	0.03822	149.4	3.24384	-0.10916
	149.5	3.39115	0.03815	149.5	3.24378	-0.10921
	149.6	3.39109	0.03809	149.6	3.24373	-0.10927
	149.7	3.39102	0.03802	149.7	3.24367	-0.10933
	149.8	3.39096	0.03796	149.8	3.24361	-0.10939
	149.9	3.39089	0.03789	149.9	3.24355	-0.10945
	150	3.39083	0.03783	150	3.24349	-0.10951
	150.1	3.39077	0.03777	150.1	3.24344	-0.10956
	150.2	3.39071	0.03771	150.2	3.24338	-0.10962
	150.3	3.39065	0.03765	150.3	3.24332	-0.10968
	150.4	3.39059	0.03759	150.4	3.24327	-0.10973
	150.5	3.39052	0.03752	150.5	3.24321	-0.10979
	150.6	3.39046	0.03746	150.6	3.24315	-0.10985
	150.7	3.3904	0.0374	150.7	3.2431	-0.1099
	150.8	3.39034	0.03734	150.8	3.24304	-0.10996
	150.9	3.39028	0.03728	150.9	3.24299	-0.11002
	151	3.39022	0.03722	151	3.24293	-0.11007
	151.1	3.39016	0.03716	151.1	3.24287	-0.11013
	151.2	3.3901	0.0371	151.2	3.24282	-0.11018
	151.3	3.39004	0.03704	151.3	3.24276	-0.11024
	151.4	3.38998	0.03698	151.4	3.24271	-0.11029
	151.5	3.38993	0.03693	151.5	3.24266	-0.11034
	151.6	3.38987	0.03687	151.6	3.2426	-0.1104
	151.7	3.38981	0.03681	151.7	3.24255	-0.11045
	151.8	3.38976	0.03676	151.8	3.2425	-0.1105
	151.9	3.3897	0.0367	151.9	3.24245	-0.11055
	152	3.38965	0.03665	152	3.2424	-0.1106
	152.1	3.3896	0.0366	152.1	3.24235	-0.11065
	152.2	3.38955	0.03655	152.2	3.2423	-0.1107
	152.3	3.38949	0.03649	152.3	3.24225	-0.11075
	152.4	3.38944	0.03644	152.4	3.2422	-0.1108
	152.5	3.38939	0.03639	152.5	3.24215	-0.11085
	152.6	3.38934	0.03634	152.6	3.24211	-0.11089
	152.7	3.38929	0.03629	152.7	3.24206	-0.11094
	152.8	3.38924	0.03624	152.8	3.24202	-0.11098
	152.9	3.3892	0.0362	152.9	3.24197	-0.11103
	153	3.38915	0.03615	153	3.24193	-0.11107
	153.1	3.38911	0.03611	153.1	3.24189	-0.11111
	153.2	3.38907	0.03607	153.2	3.24185	-0.11115
	153.3	3.38903	0.03603	153.3	3.24181	-0.11119
	153.4	3.38899	0.03599	153.4	3.24177	-0.11123
	153.5	3.38895	0.03595	153.5	3.24174	-0.11126
	153.6	3.38891	0.03591	153.6	3.2417	-0.1113
	153.7	3.38888	0.03588	153.7	3.24167	-0.11133
	153.8	3.38884	0.03584	153.8	3.24163	-0.11137
	153.9	3.38881	0.03581	153.9	3.2416	-0.1114
	154	3.38878	0.03578	154	3.24157	-0.11143
	154.1	3.38875	0.03575	154.1	3.24154	-0.11146
	154.2	3.38872	0.03572	154.2	3.24151	-0.11149
	154.3	3.38869	0.03569	154.3	3.24149	-0.11151
	154.4	3.38867	0.03567	154.4	3.24146	-0.11154
	154.5	3.38865	0.03565	154.5	3.24144	-0.11156
	154.6	3.38863	0.03563	154.6	3.24142	-0.11158
	154.7	3.38861	0.03561	154.7	3.2414	-0.1116
	154.8	3.3886	0.0356	154.8	3.24139	-0.11161
	154.9	3.38859	0.03559	154.9	3.24138	-0.11162
	155	3.38858	0.03558	155	3.24137	-0.11163
	155.1	3.38857	0.03557	155.1	3.24136	-0.11164
	155.2	3.38857	0.03557	155.2	3.24135	-0.11165
	155.3	3.38856	0.03556	155.3	3.24134	-0.11166
	155.4	3.38856	0.03556	155.4	3.24134	-0.11166
	155.5	3.38857	0.03557	155.5	3.24134	-0.11166
	155.6	3.38857	0.03557	155.6	3.24134	-0.11166
	155.7	3.38858	0.03558	155.7	3.24135	-0.11165
	155.8	3.38859	0.03559	155.8	3.24136	-0.11164
	155.9	3.38861	0.03561	155.9	3.24137	-0.11163
	156	3.38863	0.03563	156	3.24138	-0.11162
	156.1	3.38865	0.03565	156.1	3.2414	-0.1116
	156.2	3.38868	0.03568	156.2	3.24142	-0.11158
	156.3	3.38871	0.03571	156.3	3.24145	-0.11155
	156.4	3.38875	0.03575	156.4	3.24148	-0.11152
	156.5	3.38879	0.03579	156.5	3.24151	-0.11149
	156.6	3.38883	0.03583	156.6	3.24155	-0.11145
	156.7	3.38888	0.03588	156.7	3.24159	-0.11141
	156.8	3.38893	0.03593	156.8	3.24163	-0.11137
	156.9	3.38898	0.03598	156.9	3.24168	-0.11132
	157	3.38904	0.03604	157	3.24173	-0.11127
	157.1	3.38911	0.03611	157.1	3.24178	-0.11122
	157.2	3.38918	0.03618	157.2	3.24184	-0.11116
	157.3	3.38925	0.03625	157.3	3.24191	-0.11109
	157.4	3.38933	0.03633	157.4	3.24198	-0.11102
	157.5	3.38942	0.03642	157.5	3.24205	-0.11095
	157.6	3.38951	0.03651	157.6	3.24214	-0.11086
	157.7	3.38961	0.03661	157.7	3.24222	-0.11078
	157.8	3.38972	0.03672	157.8	3.24232	-0.11069
	157.9	3.38983	0.03683	157.9	3.24241	-0.11059
	158	3.38995	0.03695	158	3.24252	-0.11048
	158.1	3.39007	0.03707	158.1	3.24263	-0.11037
	158.2	3.3902	0.0372	158.2	3.24274	-0.11026
	158.3	3.39034	0.03734	158.3	3.24286	-0.11014
	158.4	3.39048	0.03748	158.4	3.24299	-0.11001
	158.5	3.39064	0.03764	158.5	3.24312	-0.10988
	158.6	3.39079	0.03779	158.6	3.24326	-0.10974
	158.7	3.39096	0.03796	158.7	3.24341	-0.10959
	158.8	3.39114	0.03814	158.8	3.24357	-0.10943
	158.9	3.39132	0.03832	158.9	3.24373	-0.10927
	159	3.39151	0.03851	159	3.2439	-0.1091
	159.1	3.39172	0.03872	159.1	3.24408	-0.10892
	159.2	3.39193	0.03893	159.2	3.24427	-0.10873
	159.3	3.39215	0.03915	159.3	3.24447	-0.10853
	159.4	3.39238	0.03938	159.4	3.24467	-0.10833
	159.5	3.39262	0.03962	159.5	3.24489	-0.10811
	159.6	3.39287	0.03987	159.6	3.24511	-0.10789
	159.7	3.39313	0.04013	159.7	3.24534	-0.10766
	159.8	3.3934	0.0404	159.8	3.24559	-0.10741
	159.9	3.39368	0.04068	159.9	3.24584	-0.10716
	160	3.39398	0.04098	160	3.2461	-0.1069
	160.1	3.39428	0.04128	160.1	3.24637	-0.10663
	160.2	3.3946	0.0416	160.2	3.24665	-0.10635
	160.3	3.39492	0.04192	160.3	3.24694	-0.10606
	160.4	3.39526	0.04226	160.4	3.24725	-0.10576
	160.5	3.39561	0.04261	160.5	3.24756	-0.10544
	160.6	3.39598	0.04298	160.6	3.24788	-0.10512
	160.7	3.39636	0.04336	160.7	3.24822	-0.10478
	160.8	3.39675	0.04375	160.8	3.24857	-0.10443
	160.9	3.39715	0.04415	160.9	3.24893	-0.10407
	161	3.39757	0.04457	161	3.2493	-0.1037
	161.1	3.398	0.045	161.1	3.24968	-0.10332
	161.2	3.39845	0.04545	161.2	3.25008	-0.10292
	161.3	3.39891	0.04591	161.3	3.25049	-0.10251
	161.4	3.39939	0.04639	161.4	3.25092	-0.10209
	161.5	3.39988	0.04688	161.5	3.25135	-0.10165
	161.6	3.40039	0.04739	161.6	3.25181	-0.10119
	161.7	3.40092	0.04792	161.7	3.25228	-0.10073
	161.8	3.40147	0.04847	161.8	3.25276	-0.10024
	161.9	3.40203	0.04903	161.9	3.25326	-0.09974
	162	3.40261	0.04961	162	3.25377	-0.09923
	162.1	3.40322	0.05022	162.1	3.25431	-0.09869
	162.2	3.40384	0.05084	162.2	3.25486	-0.09814
	162.3	3.40448	0.05148	162.3	3.25542	-0.09758
	162.4	3.40515	0.05215	162.4	3.25601	-0.09699
	162.5	3.40583	0.05283	162.5	3.25662	-0.09638
	162.6	3.40654	0.05354	162.6	3.25724	-0.09576
	162.7	3.40728	0.05428	162.7	3.25789	-0.09511
	162.8	3.40803	0.05503	162.8	3.25855	-0.09445
	162.9	3.40882	0.05582	162.9	3.25924	-0.09376
	163	3.40963	0.05663	163	3.25995	-0.09305
	163.1	3.41047	0.05747	163.1	3.26068	-0.09232
	163.2	3.41133	0.05833	163.2	3.26144	-0.09156
	163.3	3.41223	0.05923	163.3	3.26223	-0.09077
	163.4	3.41316	0.06016	163.4	3.26304	-0.08996
	163.5	3.41412	0.06112	163.5	3.26387	-0.08913
	163.6	3.41511	0.06211	163.6	3.26474	-0.08826
	163.7	3.41614	0.06314	163.7	3.26563	-0.08737
	163.8	3.41721	0.06421	163.8	3.26656	-0.08644
	163.9	3.41831	0.06531	163.9	3.26752	-0.08548
	164	3.41946	0.06646	164	3.26851	-0.08449
	164.1	3.42065	0.06765	164.1	3.26953	-0.08347
	164.2	3.42188	0.06888	164.2	3.27059	-0.08241
	164.3	3.42316	0.07016	164.3	3.27169	-0.08131
	164.4	3.42449	0.07149	164.4	3.27283	-0.08017
	164.5	3.42587	0.07287	164.5	3.27401	-0.07899
	164.6	3.42731	0.07431	164.6	3.27524	-0.07776
	164.7	3.42881	0.07581	164.7	3.27651	-0.07649
	164.8	3.43037	0.07737	164.8	3.27783	-0.07517
	164.9	3.43199	0.07899	164.9	3.2792	-0.0738
	165	3.43369	0.08069	165	3.12603	0.01843
	165.1	3.26986	0.16226	165.1	3.11771	0.01011
	165.2	3.26184	0.15424	165.2	3.11041	0.00281
	165.3	3.25477	0.14717	165.3	3.10392	-0.00368
	165.4	3.24847	0.14087	165.4	3.09809	-0.00951
	165.5	3.2428	0.1352	165.5	3.09282	-0.01478
	165.6	3.23766	0.13005	165.6	3.088	-0.0196
	165.7	3.23295	0.12535	165.7	3.08358	-0.02402
	165.8	3.22862	0.12102	165.8	3.0795	-0.0281
	165.9	3.22462	0.11702	165.9	3.0757	-0.0319
	166	3.22089	0.11329	166	3.07217	-0.03543
	166.1	3.21742	0.10982	166.1	3.06885	-0.03875
	166.2	3.21415	0.10655	166.2	3.06574	-0.04186
	166.3	3.21109	0.10349	166.3	3.0628	-0.0448
	166.4	3.20819	0.10059	166.4	3.06002	-0.04758
	166.5	3.20545	0.09785	166.5	3.05739	-0.05021
	166.6	3.20285	0.09525	166.6	3.05488	-0.05272
	166.7	3.20037	0.09277	166.7	3.0525	-0.0551
	166.8	3.19801	0.09041	166.8	3.05022	-0.05738
	166.9	3.19576	0.08816	166.9	3.04805	-0.05955
	167	3.19361	0.08601	167	3.04596	-0.06164
	167.1	3.19154	0.08394	167.1	3.04396	-0.06364
	167.2	3.18956	0.08196	167.2	3.04204	-0.06556
	167.3	3.18766	0.08006	167.3	3.0402	-0.0674
	167.4	3.18583	0.07823	167.4	3.03842	-0.06918
	167.5	3.18406	0.07646	167.5	3.0367	-0.0709
	167.6	3.18236	0.07476	167.6	3.03505	-0.07255
	167.7	3.18072	0.07311	167.7	3.03345	-0.07415
	167.8	3.17913	0.07153	167.8	3.03191	-0.07569
	167.9	3.17759	0.06999	167.9	3.03041	-0.07719
	168	3.1761	0.0685	168	3.02897	-0.07863
	168.1	3.17466	0.06706	168.1	3.02756	-0.08004
	168.2	3.17327	0.06567	168.2	3.0262	-0.0814
	168.3	3.17191	0.06431	168.3	3.02488	-0.08272
	168.4	3.1706	0.063	168.4	3.0236	-0.084
	168.5	3.16932	0.06172	168.5	3.02235	-0.08525
	168.6	3.16808	0.06048	168.6	3.02114	-0.08646
	168.7	3.16687	0.05927	168.7	3.01996	-0.08764
	168.8	3.16569	0.05809	168.8	3.01882	-0.08878
	168.9	3.16455	0.05695	168.9	3.0177	-0.0899
	169	3.16343	0.05583	169	3.01661	-0.09099
	169.1	3.16235	0.05475	169.1	3.01555	-0.09205
	169.2	3.16129	0.05369	169.2	3.01452	-0.09308
	169.3	3.16025	0.05265	169.3	3.01351	-0.09409
	169.4	3.15925	0.05165	169.4	3.01253	-0.09507
	169.5	3.15826	0.05066	169.5	3.01157	-0.09603
	169.6	3.1573	0.0497	169.6	3.01063	-0.09697
	169.7	3.15637	0.04877	169.7	3.00972	-0.09788
	169.8	3.15545	0.04785	169.8	3.00883	-0.09877
	169.9	3.15456	0.04696	169.9	3.00795	-0.09965
	170	3.15368	0.04608	170	3.0071	-0.1005
	170.1	3.15283	0.04523	170.1	3.00627	-0.10133
	170.2	3.15199	0.04439	170.2	3.00545	-0.10215
	170.3	3.15117	0.04357	170.3	3.00465	-0.10295
	170.4	3.15037	0.04277	170.4	3.00387	-0.10373
	170.5	3.14959	0.04199	170.5	3.00311	-0.10449
	170.6	3.14882	0.04122	170.6	3.00236	-0.10524
	170.7	3.14807	0.04047	170.7	3.00163	-0.10597
	170.8	3.14734	0.03974	170.8	3.00092	-0.10668
	170.9	3.14662	0.03902	170.9	3.00022	-0.10738
	171	3.14591	0.03831	171	2.99953	-0.10807
	171.1	3.14522	0.03762	171.1	2.99886	-0.10874
	171.2	3.14455	0.03695	171.2	2.9982	-0.1094
	171.3	3.14389	0.03629	171.3	2.99756	-0.11004
	171.4	3.14324	0.03564	171.4	2.99693	-0.11067
	171.5	3.1426	0.035	171.5	2.99631	-0.11129
	171.6	3.14198	0.03438	171.6	2.9957	-0.1119
	171.7	3.14137	0.03377	171.7	2.99511	-0.11249
	171.8	3.14077	0.03317	171.8	2.99453	-0.11307
	171.9	3.14018	0.03258	171.9	2.99396	-0.11365
	172	3.1396	0.032	172	2.9934	-0.1142
	172.1	3.13904	0.03144	172.1	2.99285	-0.11475
	172.2	3.13849	0.03089	172.2	2.99231	-0.11529
	172.3	3.13794	0.03034	172.3	2.99178	-0.11582
	172.4	3.13741	0.02981	172.4	2.99127	-0.11633
	172.5	3.13689	0.02929	172.5	2.99076	-0.11684
	172.6	3.13638	0.02878	172.6	2.99027	-0.11733
	172.7	3.13588	0.02828	172.7	2.98978	-0.11782
	172.8	3.13538	0.02778	172.8	2.9893	-0.1183
	172.9	3.1349	0.0273	172.9	2.98884	-0.11876
	173	3.13443	0.02683	173	2.98838	-0.11922
	173.1	3.13396	0.02636	173.1	2.98793	-0.11967
	173.2	3.13351	0.02591	173.2	2.98749	-0.12011
	173.3	3.13306	0.02546	173.3	2.98706	-0.12054
	173.4	3.13262	0.02502	173.4	2.98663	-0.12097
	173.5	3.13219	0.02459	173.5	2.98622	-0.12138
	173.6	3.13177	0.02417	173.6	2.98581	-0.12179
	173.7	3.13136	0.02376	173.7	2.98541	-0.12219
	173.8	3.13095	0.02335	173.8	2.98502	-0.12258
	173.9	3.13056	0.02296	173.9	2.98464	-0.12296
	174	3.13017	0.02257	174	2.98426	-0.12334
	174.1	3.12979	0.02219	174.1	2.9839	-0.1237
	174.2	3.12941	0.02181	174.2	2.98354	-0.12406
	174.3	3.12904	0.02144	174.3	2.98318	-0.12442
	174.4	3.12869	0.02109	174.4	2.98284	-0.12476
	174.5	3.12833	0.02073	174.5	2.9825	-0.1251
	174.6	3.12799	0.02039	174.6	2.98217	-0.12543
	174.7	3.12765	0.02005	174.7	2.98184	-0.12576
	174.8	3.12732	0.01972	174.8	2.98152	-0.12608
	174.9	3.12699	0.01939	174.9	2.98121	-0.12639
	175	3.12668	0.01908	175	2.98091	-0.12669
	175.1	3.12636	0.01876	175.1	2.98061	-0.12699
	175.2	3.12606	0.01846	175.2	2.98032	-0.12728
	175.3	3.12576	0.01816	175.3	2.98003	-0.12757
	175.4	3.12547	0.01787	175.4	2.97975	-0.12785
	175.5	3.12518	0.01758	175.5	2.97948	-0.12812
	175.6	3.12491	0.01731	175.6	2.97921	-0.12839
	175.7	3.12463	0.01703	175.7	2.97895	-0.12865
	175.8	3.12436	0.01676	175.8	2.9787	-0.1289
	175.9	3.1241	0.0165	175.9	2.97845	-0.12915
	176	3.12385	0.01625	176	2.97821	-0.12939
	176.1	3.1236	0.016	176.1	2.97797	-0.12963
	176.2	3.12336	0.01575	176.2	2.97774	-0.12986
	176.3	3.12312	0.01552	176.3	2.97751	-0.13009
	176.4	3.12288	0.01528	176.4	2.97729	-0.13031
	176.5	3.12266	0.01506	176.5	2.97708	-0.13052
	176.6	3.12244	0.01484	176.6	2.97687	-0.13073
	176.7	3.12222	0.01462	176.7	2.97666	-0.13094
	176.8	3.12201	0.01441	176.8	2.97646	-0.13114
	176.9	3.12181	0.01421	176.9	2.97627	-0.13133
	177	3.12161	0.01401	177	2.97608	-0.13152
	177.1	3.12141	0.01381	177.1	2.9759	-0.1317
	177.2	3.12122	0.01362	177.2	2.97572	-0.13188
	177.3	3.12104	0.01344	177.3	2.97555	-0.13205
	177.4	3.12086	0.01326	177.4	2.97538	-0.13222
	177.5	3.12069	0.01309	177.5	2.97522	-0.13238
	177.6	3.12052	0.01292	177.6	2.97506	-0.13254
	177.7	3.12036	0.01276	177.7	2.97491	-0.1327
	177.8	3.1202	0.0126	177.8	2.97476	-0.13284
	177.9	3.12005	0.01245	177.9	2.97461	-0.13299
	178	3.1199	0.0123	178	2.97448	-0.13312
	178.1	3.11976	0.01216	178.1	2.97434	-0.13326
	178.2	3.11962	0.01202	178.2	2.97421	-0.13339
	178.3	3.11948	0.01188	178.3	2.97409	-0.13351
	178.4	3.11935	0.01175	178.4	2.97397	-0.13363
	178.5	3.11923	0.01163	178.5	2.97385	-0.13375
	178.6	3.11911	0.01151	178.6	2.97374	-0.13386
	178.7	3.119	0.0114	178.7	2.97364	-0.13396
	178.8	3.11889	0.01129	178.8	2.97354	-0.13406
	178.9	3.11878	0.01118	178.9	2.97344	-0.13416
	179	3.11868	0.01108	179	2.97335	-0.13425
	179.1	3.11859	0.01099	179.1	2.97326	-0.13434
	179.2	3.1185	0.0109	179.2	2.97318	-0.13442
	179.3	3.11841	0.01081	179.3	2.9731	-0.1345
	179.4	3.11833	0.01073	179.4	2.97302	-0.13458
	179.5	3.11825	0.01065	179.5	2.97295	-0.13465
	179.6	3.11818	0.01058	179.6	2.97289	-0.13471
	179.7	3.11811	0.01051	179.7	2.97283	-0.13477
	179.8	3.11805	0.01045	179.8	2.97277	-0.13483
	179.9	3.11799	0.01039	179.9	2.97272	-0.13488
	180	3.11793	0.01033	180	2.97267	-0.13493
	180.1	3.11788	0.01028	180.1	2.97263	-0.13497
	180.2	3.11784	0.01024	180.2	2.97259	-0.13501
	180.3	3.11779	0.01019	180.3	2.97255	-0.13505
	180.4	3.11776	0.01016	180.4	2.97252	-0.13508
	180.5	3.11773	0.01013	180.5	2.97249	-0.13511
	180.6	3.1177	0.0101	180.6	2.97247	-0.13513
	180.7	3.11767	0.01007	180.7	2.97245	-0.13515
	180.8	3.11766	0.01006	180.8	2.97244	-0.13516
	180.9	3.11764	0.01004	180.9	2.97243	-0.13517
	181	3.11763	0.01003	181	2.97242	-0.13518
	181.1	3.11763	0.01003	181.1	2.97242	-0.13518
	181.2	3.11762	0.01002	181.2	2.97243	-0.13517
	181.3	3.11763	0.01003	181.3	2.97243	-0.13517
	181.4	3.11764	0.01004	181.4	2.97244	-0.13516
	181.5	3.11765	0.01005	181.5	2.97246	-0.13514
	181.6	3.11766	0.01006	181.6	2.97248	-0.13512
	181.7	3.11768	0.01008	181.7	2.9725	-0.1351
	181.8	3.11771	0.01011	181.8	2.97253	-0.13507
	181.9	3.11774	0.01014	181.9	2.97256	-0.13504
	182	3.11777	0.01017	182	2.9726	-0.135
	182.1	3.11781	0.01021	182.1	2.97264	-0.13496
	182.2	3.11786	0.01026	182.2	2.97269	-0.13491
	182.3	3.1179	0.0103	182.3	2.97274	-0.13487
	182.4	3.11796	0.01036	182.4	2.97279	-0.13481
	182.5	3.11801	0.01041	182.5	2.97285	-0.13475
	182.6	3.11807	0.01047	182.6	2.97291	-0.13469
	182.7	3.11814	0.01054	182.7	2.97297	-0.13463
	182.8	3.11821	0.01061	182.8	2.97304	-0.13456
	182.9	3.11829	0.01069	182.9	2.97312	-0.13448
	183	3.11836	0.01076	183	2.9732	-0.1344
	183.1	3.11845	0.01085	183.1	2.97328	-0.13432
	183.2	3.11854	0.01094	183.2	2.97337	-0.13423
	183.3	3.11863	0.01103	183.3	2.97346	-0.13414
	183.4	3.11873	0.01113	183.4	2.97356	-0.13404
	183.5	3.11883	0.01123	183.5	2.97366	-0.13394
	183.6	3.11894	0.01134	183.6	2.97376	-0.13384
	183.7	3.11905	0.01145	183.7	2.97387	-0.13373
	183.8	3.11917	0.01157	183.8	2.97398	-0.13361
	183.9	3.11929	0.01169	183.9	2.9741	-0.1335
	184	3.11941	0.01181	184	2.97423	-0.13337
	184.1	3.11955	0.01195	184.1	2.97435	-0.13325
	184.2	3.11968	0.01208	184.2	2.97448	-0.13312
	184.3	3.11982	0.01222	184.3	2.97462	-0.13298
	184.4	3.11997	0.01237	184.4	2.97476	-0.13284
	184.5	3.12012	0.01252	184.5	2.97491	-0.1327
	184.6	3.12027	0.01267	184.6	2.97505	-0.13255
	184.7	3.12044	0.01284	184.7	2.97521	-0.13239
	184.8	3.1206	0.013	184.8	2.97537	-0.13223
	184.9	3.12077	0.01317	184.9	2.97553	-0.13207
	185	3.12095	0.01335	185	2.9757	-0.1319
	185.1	3.12113	0.01353	185.1	2.97587	-0.13173
	185.2	3.12131	0.01371	185.2	2.97605	-0.13155
	185.3	3.12151	0.01391	185.3	2.97623	-0.13137
	185.4	3.1217	0.0141	185.4	2.97642	-0.13118
	185.5	3.12191	0.0143	185.5	2.97661	-0.13099
	185.6	3.12211	0.01451	185.6	2.97681	-0.13079
	185.7	3.12233	0.01473	185.7	2.97701	-0.13059
	185.8	3.12254	0.01494	185.8	2.97722	-0.13038
	185.9	3.12277	0.01517	185.9	2.97743	-0.13017
	186	3.123	0.0154	186	2.97765	-0.12995
	186.1	3.12323	0.01563	186.1	2.97787	-0.12973
	186.2	3.12347	0.01587	186.2	2.9781	-0.1295
	186.3	3.12372	0.01612	186.3	2.97833	-0.12927
	186.4	3.12397	0.01637	186.4	2.97857	-0.12903
	186.5	3.12423	0.01663	186.5	2.97881	-0.12879
	186.6	3.1245	0.0169	186.6	2.97906	-0.12854
	186.7	3.12477	0.01717	186.7	2.97932	-0.12828
	186.8	3.12504	0.01744	186.8	2.97958	-0.12802
	186.9	3.12533	0.01773	186.9	2.97984	-0.12776
	187	3.12561	0.01801	187	2.98011	-0.12749
	187.1	3.12591	0.01831	187.1	2.98039	-0.12721
	187.2	3.12621	0.01861	187.2	2.98067	-0.12693
	187.3	3.12652	0.01892	187.3	2.98096	-0.12664
	187.4	3.12683	0.01923	187.4	2.98125	-0.12635
	187.5	3.12716	0.01956	187.5	2.98155	-0.12605
	187.6	3.12748	0.01988	187.6	2.98186	-0.12574
	187.7	3.12782	0.02022	187.7	2.98217	-0.12543
	187.8	3.12816	0.02056	187.8	2.98249	-0.12511
	187.9	3.12851	0.02091	187.9	2.98281	-0.12478
	188	3.12887	0.02127	188	2.98315	-0.12445
	188.1	3.12923	0.02163	188.1	2.98348	-0.12412
	188.2	3.1296	0.022	188.2	2.98383	-0.12377
	188.3	3.12998	0.02238	188.3	2.98418	-0.12342
	188.4	3.13036	0.02276	188.4	2.98453	-0.12307
	188.5	3.13076	0.02316	188.5	2.9849	-0.1227
	188.6	3.13116	0.02356	188.6	2.98527	-0.12233
	188.7	3.13157	0.02397	188.7	2.98565	-0.12195
	188.8	3.13199	0.02439	188.8	2.98603	-0.12157
	188.9	3.13241	0.02481	188.9	2.98643	-0.12117
	189	3.13285	0.02525	189	2.98683	-0.12077
	189.1	3.13329	0.02569	189.1	2.98723	-0.12037
	189.2	3.13374	0.02614	189.2	2.98765	-0.11995
	189.3	3.1342	0.0266	189.3	2.98807	-0.11953
	189.4	3.13467	0.02707	189.4	2.9885	-0.1191
	189.5	3.13515	0.02755	189.5	2.98894	-0.11866
	189.6	3.13564	0.02804	189.6	2.98938	-0.11822
	189.7	3.13614	0.02854	189.7	2.98984	-0.11776
	189.8	3.13664	0.02904	189.8	2.9903	-0.1173
	189.9	3.13716	0.02956	189.9	2.99077	-0.11683
	190	3.13769	0.03009	190	2.99126	-0.11635
	190.1	3.13823	0.03063	190.1	2.99174	-0.11586
	190.2	3.13878	0.03118	190.2	2.99224	-0.11536
	190.3	3.13934	0.03174	190.3	2.99275	-0.11485
	190.4	3.13991	0.03231	190.4	2.99327	-0.11433
	190.5	3.14049	0.03289	190.5	2.9938	-0.1138
	190.6	3.14108	0.03348	190.6	2.99433	-0.11327
	190.7	3.14169	0.03409	190.7	2.99488	-0.11272
	190.8	3.14231	0.03471	190.8	2.99544	-0.11216
	190.9	3.14294	0.03534	190.9	2.996	-0.1116
	191	3.14358	0.03598	191	2.99658	-0.11102
	191.1	3.14424	0.03664	191.1	2.99717	-0.11043
	191.2	3.14491	0.03731	191.2	2.99777	-0.10983
	191.3	3.14559	0.03799	191.3	2.99839	-0.10921
	191.4	3.14629	0.03869	191.4	2.99901	-0.10859
	191.5	3.147	0.0394	191.5	2.99965	-0.10795
	191.6	3.14773	0.04013	191.6	3.0003	-0.1073
	191.7	3.14847	0.04087	191.7	3.00096	-0.10664
	191.8	3.14923	0.04163	191.8	3.00163	-0.10597
	191.9	3.15001	0.04241	191.9	3.00232	-0.10528
	192	3.1508	0.0432	192	3.00302	-0.10458
	192.1	3.15161	0.04401	192.1	3.00374	-0.10386
	192.2	3.15244	0.04484	192.2	3.00447	-0.10313
	192.3	3.15329	0.04569	192.3	3.00521	-0.10238
	192.4	3.15415	0.04655	192.4	3.00598	-0.10162
	192.5	3.15504	0.04744	192.5	3.00675	-0.10085
	192.6	3.15595	0.04835	192.6	3.00755	-0.10005
	192.7	3.15687	0.04927	192.7	3.00836	-0.09924
	192.8	3.15782	0.05022	192.8	3.00918	-0.09842
	192.9	3.1588	0.0512	192.9	3.01003	-0.09757
	193	3.15979	0.05219	193	3.01089	-0.09671
	193.1	3.16082	0.05322	193.1	3.01178	-0.09582
	193.2	3.16186	0.05426	193.2	3.01268	-0.09492
	193.3	3.16294	0.05534	193.3	3.01361	-0.09399
	193.4	3.16404	0.05644	193.4	3.01455	-0.09305
	193.5	3.16517	0.05757	193.5	3.01552	-0.09208
	193.6	3.16633	0.05873	193.6	3.01651	-0.09109
	193.7	3.16753	0.05993	193.7	3.01752	-0.09008
	193.8	3.16875	0.06115	193.8	3.01856	-0.08904
	193.9	3.17002	0.06242	193.9	3.01963	-0.08797
	194	3.17132	0.06372	194	3.02072	-0.08688
	194.1	3.17265	0.06505	194.1	3.02184	-0.08576
	194.2	3.17403	0.06643	194.2	3.02299	-0.08461
	194.3	3.17545	0.06785	194.3	3.02417	-0.08343
	194.4	3.17692	0.06932	194.4	3.02538	-0.08222
	194.5	3.17843	0.07083	194.5	3.02663	-0.08097
	194.6	3.18	0.0724	194.6	3.02791	-0.07969
	194.7	3.18162	0.07402	194.7	3.02923	-0.07837
	194.8	3.18329	0.07569	194.8	3.03059	-0.07701
	194.9	3.18503	0.07743	194.9	3.03199	-0.07561
	195	3.18683	0.07923	195	2.81349	0.05499
	195.1	2.95339	0.19489	195.1	2.80204	0.04354
	195.2	2.94232	0.18382	195.2	2.79256	0.03406
	195.3	2.93314	0.17464	195.3	2.78462	0.02612
	195.4	2.92542	0.16692	195.4	2.7779	0.0194
	195.5	2.91888	0.16038	195.5	2.77216	0.01366
	195.6	2.91327	0.15477	195.6	2.76722	0.00872
	195.7	2.90844	0.14994	195.7	2.76294	0.00444
	195.8	2.90426	0.14576	195.8	2.75922	0.000720005
	195.9	2.9006	0.1421	195.9	2.75597	-0.00253
	196	2.89741	0.13891	196	2.75311	-0.00539
	196.1	2.89459	0.13609	196.1	2.75059	-0.00791
	196.2	2.89211	0.13361	196.2	2.74837	-0.01013
	196.3	2.88992	0.13142	196.3	2.7464	-0.0121
	196.4	2.88798	0.12948	196.4	2.74466	-0.01384
	196.5	2.88625	0.12775	196.5	2.74311	-0.01539
	196.6	2.88471	0.12621	196.6	2.74172	-0.01678
	196.7	2.88334	0.12484	196.7	2.74049	-0.01801
	196.8	2.88212	0.12362	196.8	2.73939	-0.01911
	196.9	2.88102	0.12252	196.9	2.73841	-0.02009
	197	2.88004	0.12154	197	2.73752	-0.02098
	197.1	2.87916	0.12066	197.1	2.73673	-0.02177
	197.2	2.87838	0.11988	197.2	2.73603	-0.02247
	197.3	2.87767	0.11917	197.3	2.73539	-0.02311
	197.4	2.87703	0.11853	197.4	2.73482	-0.02368
	197.5	2.87646	0.11796	197.5	2.7343	-0.0242
	197.6	2.87594	0.11744	197.6	2.73384	-0.02466
	197.7	2.87547	0.11697	197.7	2.73342	-0.02508
	197.8	2.87505	0.11655	197.8	2.73304	-0.02546
	197.9	2.87467	0.11617	197.9	2.7327	-0.0258
	198	2.87432	0.11582	198	2.73239	-0.02611
	198.1	2.87401	0.11551	198.1	2.73211	-0.02639
	198.2	2.87372	0.11522	198.2	2.73185	-0.02665
	198.3	2.87346	0.11496	198.3	2.73162	-0.02688
	198.4	2.87322	0.11472	198.4	2.7314	-0.0271
	198.5	2.873	0.1145	198.5	2.7312	-0.0273
	198.6	2.8728	0.1143	198.6	2.73102	-0.02748
	198.7	2.87261	0.11411	198.7	2.73085	-0.02765
	198.8	2.87243	0.11394	198.8	2.73069	-0.02781
	198.9	2.87227	0.11377	198.9	2.73055	-0.02795
	199	2.87211	0.11361	199	2.7304	-0.0281
	199.1	2.87197	0.11347	199.1	2.73027	-0.02823
	199.2	2.87182	0.11332	199.2	2.73014	-0.02836
	199.3	2.87169	0.11319	199.3	2.73001	-0.02849
	199.4	2.87155	0.11305	199.4	2.72989	-0.02861
	199.5	2.87142	0.11292	199.5	2.72976	-0.02874
	199.6	2.87128	0.11278	199.6	2.72964	-0.02886
[truncated: 2,008 more rows]

## Sheet: Fig. 4
Graph	Fig. 4a				Fig. 4b				Fig. 4c										Fig. 4d										Fig. 4e										Fig. 4f
Label	Single BD LED		Stack of two BD LEDs		Single BD LED		Stack of two BD LEDs		- 0.2 kA/cm2		- 0.4 kA/cm2		- 0.6 kA/cm2		- 0.8 kA/cm2		- 1 kA/cm2		0.2 kA/cm2		0.4 kA/cm2		0.6 kA/cm2		0.8 kA/cm2		1 kA/cm2		- 0.2 kA/cm2		- 0.4 kA/cm2		- 0.6 kA/cm2		- 0.8 kA/cm2		- 1 kA/cm2		0.2 kA/cm2		0.4 kA/cm2		0.6 kA/cm2		0.8 kA/cm2		1 kA/cm2
Name	Voltage	Current density	Voltage	Current density	Current density	Optical power	Current density	Optical power	Wavelength	Norm. intensity	Wavelength	Norm. intensity	Wavelength	Norm. intensity	Wavelength	Norm. intensity	Wavelength	Norm. intensity	Wavelength	Norm. intensity	Wavelength	Norm. intensity	Wavelength	Norm. intensity	Wavelength	Norm. intensity	Wavelength	Norm. intensity	Wavelength	Norm. intensity	Wavelength	Norm. intensity	Wavelength	Norm. intensity	Wavelength	Norm. intensity	Wavelength	Norm. intensity	Wavelength	Norm. intensity	Wavelength	Norm. intensity	Wavelength	Norm. intensity	Wavelength	Norm. intensity	Wavelength	Norm. intensity
Unit	[V]	[A/cm2]	[V]	[A/cm2]	[A/cm2]	[W]	[A/cm2]	[W]	[nm]	[-]	[nm]	[-]	[nm]	[-]	[nm]	[-]	[nm]	[-]	[nm]	[-]	[nm]	[-]	[nm]	[-]	[nm]	[-]	[nm]	[-]	[nm]	[-]	[nm]	[-]	[nm]	[-]	[nm]	[-]	[nm]	[-]	[nm]	[-]	[nm]	[-]	[nm]	[-]	[nm]	[-]	[nm]	[-]
	-7.94618	-1000	-13.2585	-1000	-1000	0.00255	-1000	0.00462	349.653	-0.00105	349.653	0.00011869	349.653	-0.000309371	349.653	0.00062112	349.653	0.000538582	349.653	0.000883512	349.653	0.000633705	349.653	0.000456187	349.653	0.00105	349.653	-0.000124322	349.653	0.000165208	349.653	0.000269354	349.653	0.000299714	349.653	-0.000433402	349.653	0.00055035	349.653	0.00156	349.653	-0.00159	349.653	0.000829572	349.653	-0.000321573	349.653	0.000828676
	-8.03381	-980	-13.2502	-980	-980	0.00249	-980	0.00454	349.873	-0.000727197	349.873	0.000330337	349.873	3.24355e-05	349.873	0.000322512	349.873	0.000660173	349.873	0.000718889	349.873	0.000598046	349.873	0.000308872	349.873	0.00098133	349.873	3.70075e-05	349.873	0.000347168	349.873	0.00058062	349.873	0.000145542	349.873	-7.48555e-05	349.873	0.000417719	349.873	0.0013	349.873	-0.000847554	349.873	0.000656576	349.873	-0.000248904	349.873	0.000753101
	-8.00393	-960	-13.2356	-960	-960	0.00244	-960	0.00446	350.093	-0.000441686	350.093	0.00049882	350.093	0.000317879	350.093	7.52587e-05	350.093	0.000753073	350.093	0.000576304	350.093	0.000562889	350.093	0.000195014	350.093	0.00090837	350.093	0.000180785	350.093	0.000494474	350.093	0.000823676	350.093	1.81711e-05	350.093	0.000230206	350.093	0.000312433	350.093	0.00105	350.093	-0.000233825	350.093	0.000502195	350.093	-0.000183586	350.093	0.000666628
	-7.96716	-940	-13.2214	-940	-940	0.00239	-940	0.00438	350.313	-0.000189707	350.313	0.000624138	350.313	0.000546959	350.313	-0.000120639	350.313	0.000817281	350.313	0.000455758	350.313	0.000528236	350.313	0.000114614	350.313	0.000832774	350.313	0.000307012	350.313	0.000607128	350.313	0.000998522	350.313	-8.24006e-05	350.313	0.000481783	350.313	0.000234492	350.313	0.000835405	350.313	0.000247608	350.313	0.000366427	350.313	-0.00012562	350.313	0.000569257
	-7.906	-920	-13.2086	-920	-920	0.00234	-920	0.00429	350.533	2.87413e-05	350.533	0.000706291	350.533	0.000719676	350.533	-0.000265181	350.533	0.000852798	350.533	0.000357251	350.533	0.000494086	350.533	6.76707e-05	350.533	0.000754542	350.533	0.000415687	350.533	0.000685128	350.533	0.00111	350.533	-0.000156172	350.533	0.000679875	350.533	0.000183895	350.533	0.000640558	350.533	0.000596742	350.533	0.000249274	350.533	-7.5006e-05	350.533	0.000460987
	-7.87059	-900	-13.196	-900	-900	0.0023	-900	0.0042	350.752	0.000213658	350.752	0.00074528	350.752	0.000836031	350.752	-0.000358368	350.752	0.000859624	350.752	0.000280783	350.752	0.000460438	350.752	5.41846e-05	350.752	0.000673675	350.752	0.000506811	350.752	0.000728475	350.752	0.00114	350.752	-0.000203145	350.752	0.000824481	350.752	0.000160642	350.752	0.000469853	350.752	0.00081358	350.752	0.000150734	350.752	-3.17436e-05	350.752	0.000341818
	-7.85855	-880	-13.1837	-880	-880	0.00224	-880	0.00412	350.972	0.000361584	350.972	0.000724376	350.972	0.000872474	350.972	-0.000395142	350.972	0.000824901	350.972	0.000232036	350.972	0.000423249	350.972	9.78149e-05	350.972	0.000574291	350.972	0.000586349	350.972	0.000731322	350.972	0.00107	350.972	-0.00022808	350.972	0.000908007	350.972	0.000187262	350.972	0.000333332	350.972	0.000810692	350.972	9.35126e-05	350.972	-1.99394e-05	350.972	0.000193911
	-7.86093	-860	-13.1729	-860	-860	0.00219	-860	0.00403	351.192	0.000479363	351.192	0.000658858	351.192	0.000869052	351.192	-0.000360968	351.192	0.00075978	351.192	0.000207657	351.192	0.000385769	351.192	0.000170967	351.192	0.000478744	351.192	0.000636743	351.192	0.000687066	351.192	0.000944562	351.192	-0.000228246	351.192	0.000922171	351.192	0.00023144	351.192	0.000219058	351.192	0.000719041	351.192	5.04379e-05	351.192	-1.58007e-07	351.192	5.12985e-05
	-7.83496	-840	-13.1619	-840	-840	0.00214	-840	0.00394	351.412	0.000542451	351.412	0.000557398	351.412	0.000785844	351.412	-0.000287886	351.412	0.000674086	351.412	0.000208417	351.412	0.000357679	351.412	0.000251724	351.412	0.000408172	351.412	0.000650147	351.412	0.000621991	351.412	0.000767898	351.412	-0.000183496	351.412	0.000893217	351.412	0.000277835	351.412	0.000117041	351.412	0.000568376	351.412	-6.43909e-06	351.412	4.42289e-05	351.412	-0.000103325
	-7.79054	-820	-13.1515	-820	-820	0.00209	-820	0.00385	351.631	0.000615146	351.631	0.000412137	351.631	0.000685322	351.631	-0.000148276	351.631	0.000578783	351.631	0.000216311	351.631	0.000341005	351.631	0.000332574	351.631	0.000328132	351.631	0.000668459	351.631	0.000537427	351.631	0.000582223	351.631	-8.35017e-05	351.631	0.000837894	351.631	0.00031673	351.631	1.7767e-05	351.631	0.000350334	351.631	-5.47593e-05	351.631	0.000144965	351.631	-0.000259738
	-7.7604	-800	-13.1424	-800	-800	0.00204	-800	0.00376	351.851	0.000649209	351.851	0.000276265	351.851	0.000597871	351.851	-6.08983e-06	351.851	0.000486766	351.851	0.000217853	351.851	0.000323555	351.851	0.000414508	351.851	0.000259036	351.851	0.000671539	351.851	0.000416547	351.851	0.000404617	351.851	4.39225e-05	351.851	0.000751038	351.851	0.000362722	351.851	-5.71193e-05	351.851	8.9546e-05	351.851	-0.000177214	351.851	0.000237033	351.851	-0.000394365
	-7.72839	-780	-13.133	-780	-780	0.00199	-780	0.00367	352.071	0.000653667	352.071	0.00020061	352.071	0.000522649	352.071	0.000115207	352.071	0.000411204	352.071	0.000204852	352.071	0.000297635	352.071	0.000475139	352.071	0.000230279	352.071	0.000681676	352.071	0.00030328	352.071	0.000278251	352.071	0.00016506	352.071	0.000665084	352.071	0.000424602	352.071	-0.00013377	352.071	-0.000100956	352.071	-0.000281507	352.071	0.000298878	352.071	-0.000490327
	-7.68789	-760	-13.1251	-760	-760	0.00194	-760	0.00357	352.291	0.000617643	352.291	0.000155486	352.291	0.000462885	352.291	0.000195772	352.291	0.000348146	352.291	0.000192108	352.291	0.000279449	352.291	0.000525529	352.291	0.000232102	352.291	0.000672257	352.291	0.00017863	352.291	0.000199898	352.291	0.000299041	352.291	0.000557272	352.291	0.000490479	352.291	-0.000174201	352.291	-0.000226487	352.291	-0.000416436	352.291	0.000318375	352.291	-0.000583941
	-7.6527	-740	-13.1173	-740	-740	0.00189	-740	0.00348	352.51	0.000584295	352.51	0.000156558	352.51	0.000420604	352.51	0.000257569	352.51	0.000319939	352.51	0.000199238	352.51	0.000285379	352.51	0.000561324	352.51	0.000285456	352.51	0.000658835	352.51	8.00597e-05	352.51	0.000152898	352.51	0.000431735	352.51	0.000449873	352.51	0.000554736	352.51	-0.000205911	352.51	-0.00027169	352.51	-0.000544754	352.51	0.000323834	352.51	-0.000600441
	-7.63528	-720	-13.1073	-720	-720	0.00183	-720	0.00339	352.73	0.000529259	352.73	0.000193948	352.73	0.00039566	352.73	0.000281638	352.73	0.000312342	352.73	0.000209435	352.73	0.000299554	352.73	0.000604812	352.73	0.000360581	352.73	0.000645715	352.73	-6.58055e-06	352.73	0.000151608	352.73	0.000557867	352.73	0.00034371	352.73	0.000592259	352.73	-0.000279506	352.73	-0.000240999	352.73	-0.000642451	352.73	0.000286822	352.73	-0.000593013
	-7.61794	-700	-13.0999	-700	-700	0.00178	-700	0.00328	352.95	0.000466665	352.95	0.000254486	352.95	0.000396763	352.95	0.00030768	352.95	0.00029852	352.95	0.000235648	352.95	0.000333233	352.95	0.000634169	352.95	0.000451915	352.95	0.000639466	352.95	-2.94649e-05	352.95	0.000152876	352.95	0.000628135	352.95	0.000291402	352.95	0.000629706	352.95	-0.000347963	352.95	-0.000196589	352.95	-0.000693301	352.95	0.000215796	352.95	-0.000556693
	-7.59204	-680	-13.0926	-680	-680	0.00173	-680	0.00318	353.169	0.000400172	353.169	0.00033391	353.169	0.000409307	353.169	0.000305165	353.169	0.000257091	353.169	0.000277619	353.169	0.000376887	353.169	0.000641679	353.169	0.000543045	353.169	0.000634248	353.169	-1.188e-05	353.169	0.000138167	353.169	0.000676698	353.169	0.000255272	353.169	0.000669983	353.169	-0.000416554	353.169	-0.000128467	353.169	-0.000719639	353.169	0.000111485	353.169	-0.000522743
	-7.57096	-660	-13.0858	-660	-660	0.00168	-660	0.00308	353.389	0.000331924	353.389	0.000408766	353.389	0.000426673	353.389	0.00031703	353.389	0.000236468	353.389	0.000333626	353.389	0.000415896	353.389	0.000644523	353.389	0.000631651	353.389	0.000615568	353.389	2.6687e-05	353.389	0.000128343	353.389	0.000710076	353.389	0.00021935	353.389	0.000692467	353.389	-0.000466919	353.389	-3.95728e-06	353.389	-0.000764751	353.389	2.52942e-05	353.389	-0.00045364
	-7.5502	-640	-13.0799	-640	-640	0.00163	-640	0.00297	353.608	0.000257376	353.608	0.000463991	353.608	0.000412381	353.608	0.000318882	353.608	0.000217486	353.608	0.000389404	353.608	0.000455418	353.608	0.000634596	353.608	0.000696222	353.608	0.000580839	353.608	6.38337e-05	353.608	0.000100404	353.608	0.000777853	353.608	0.000195423	353.608	0.000689682	353.608	-0.000507447	353.608	0.000107976	353.608	-0.000822775	353.608	-5.35606e-06	353.608	-0.000416386
	-7.53389	-620	-13.0717	-620	-620	0.00157	-620	0.00287	353.828	0.000251175	353.828	0.000502474	353.828	0.000445674	353.828	0.000382473	353.828	0.00023809	353.828	0.000442684	353.828	0.000493158	353.828	0.000600992	353.828	0.00073616	353.828	0.000554662	353.828	9.82776e-05	353.828	8.59839e-05	353.828	0.000856148	353.828	0.000216366	353.828	0.000706887	353.828	-0.000529033	353.828	0.000184648	353.828	-0.000846172	353.828	2.81866e-05	353.828	-0.000382028
	-7.51367	-600	-13.066	-600	-600	0.00152	-600	0.00277	354.048	0.000251744	354.048	0.000549118	354.048	0.000492953	354.048	0.000411235	354.048	0.0002604	354.048	0.000467961	354.048	0.00049324	354.048	0.000557449	354.048	0.00076293	354.048	0.000508677	354.048	0.000138309	354.048	6.47534e-05	354.048	0.000875538	354.048	0.000229808	354.048	0.000742556	354.048	-0.000519086	354.048	0.000277056	354.048	-0.000920791	354.048	8.61825e-05	354.048	-0.000356615
	-7.49379	-580	-13.0591	-580	-580	0.00147	-580	0.00266	354.267	0.000273569	354.267	0.000618692	354.267	0.000526391	354.267	0.000394461	354.267	0.000325657	354.267	0.000463924	354.267	0.000456266	354.267	0.000505246	354.267	0.000790591	354.267	0.000494603	354.267	0.000214055	354.267	0.000104934	354.267	0.000879132	354.267	0.000273036	354.267	0.000789809	354.267	-0.000496382	354.267	0.00040053	354.267	-0.000911827	354.267	0.000185259	354.267	-0.000350017
	-7.47385	-560	-13.052	-560	-560	0.00142	-560	0.00255	354.487	0.000284779	354.487	0.000647132	354.487	0.000545073	354.487	0.000351039	354.487	0.000403281	354.487	0.000435685	354.487	0.000402603	354.487	0.000467904	354.487	0.000802161	354.487	0.000479688	354.487	0.000267588	354.487	0.000162691	354.487	0.000889675	354.487	0.000286513	354.487	0.000804328	354.487	-0.0004105	354.487	0.000476577	354.487	-0.00085022	354.487	0.000305361	354.487	-0.000307647
	-7.45463	-540	-13.046	-540	-540	0.00137	-540	0.00245	354.706	0.000347016	354.706	0.000656096	354.706	0.000537279	354.706	0.000322336	354.706	0.000525663	354.706	0.000401365	354.706	0.000335868	354.706	0.000456007	354.706	0.000817137	354.706	0.000492445	354.706	0.000328857	354.706	0.000227072	354.706	0.000884785	354.706	0.000287077	354.706	0.000777131	354.706	-0.000320189	354.706	0.000515596	354.706	-0.000698819	354.706	0.000471193	354.706	-0.00018229
	-7.44006	-520	-13.039	-520	-520	0.00132	-520	0.00234	354.926	0.000405573	354.926	0.00061452	354.926	0.000464051	354.926	0.000263001	354.926	0.000636878	354.926	0.00033734	354.926	0.000239806	354.926	0.000483049	354.926	0.000799803	354.926	0.000523561	354.926	0.000366756	354.926	0.000279247	354.926	0.000865663	354.926	0.000274128	354.926	0.000705802	354.926	-0.00023924	354.926	0.000468898	354.926	-0.000513442	354.926	0.000659783	354.926	-6.82282e-05
	-7.44149	-500	-13.0318	-500	-500	0.00127	-500	0.00223	355.146	0.000460576	355.146	0.000531524	355.146	0.000385854	355.146	0.000214004	355.146	0.000706811	355.146	0.000288772	355.146	0.000136197	355.146	0.000531923	355.146	0.000764758	355.146	0.00058891	355.146	0.000435639	355.146	0.000253946	355.146	0.000802684	355.146	0.000287932	355.146	0.000628781	355.146	-0.000139476	355.146	0.00038294	355.146	-0.000290322	355.146	0.000866926	355.146	4.35525e-05
	-7.41706	-480	-13.0257	-480	-480	0.00122	-480	0.00212	355.365	0.000512225	355.365	0.000407795	355.365	0.00028763	355.365	0.000156119	355.365	0.000723979	355.365	0.000257711	355.365	2.0472e-05	355.365	0.000576956	355.365	0.000718283	355.365	0.000683988	355.365	0.000472486	355.365	0.000212977	355.365	0.000776129	355.365	0.000257437	355.365	0.000549938	355.365	-2.02065e-05	355.365	0.000282138	355.365	-8.07351e-05	355.365	0.001	355.365	0.000166
	-7.39612	-460	-13.0182	-460	-460	0.00117	-460	0.00201	355.584	0.000519278	355.584	0.000253629	355.584	0.000185038	355.584	0.000129955	355.584	0.000728746	355.584	0.000213402	355.584	-9.42159e-05	355.584	0.000632196	355.584	0.000655788	355.584	0.000776947	355.584	0.000482375	355.584	0.000163323	355.584	0.000767548	355.584	0.000189428	355.584	0.000465546	355.584	8.59973e-05	355.584	0.000208213	355.584	6.6274e-05	355.584	0.00113	355.584	0.000329859
	-7.3707	-440	-13.013	-440	-440	0.00112	-440	0.0019	355.804	0.000483278	355.804	8.19883e-05	355.804	0.000113366	355.804	0.000147151	355.804	0.00068956	355.804	0.000180672	355.804	-0.00017246	355.804	0.00067587	355.804	0.000591702	355.804	0.000855373	355.804	0.000441024	355.804	9.28863e-05	355.804	0.000813002	355.804	9.48828e-05	355.804	0.00038335	355.804	0.00014826	355.804	0.000105763	355.804	0.000129945	355.804	0.00124	355.804	0.000448096
	-7.29835	-420	-13.0066	-420	-420	0.00107	-420	0.00179	356.024	0.000438205	356.024	-4.65176e-05	356.024	9.75421e-05	356.024	0.000257071	356.024	0.000665275	356.024	0.000166589	356.024	-0.000194985	356.024	0.000695554	356.024	0.000553764	356.024	0.000932182	356.024	0.000377521	356.024	3.37789e-05	356.024	0.000834808	356.024	1.71336e-07	356.024	0.00031936	356.024	0.000214518	356.024	2.56331e-05	356.024	0.000143553	356.024	0.00132	356.024	0.000549985
	-7.27269	-400	-12.9995	-400	-400	0.00101	-400	0.00168	356.243	0.000334933	356.243	-0.000143394	356.243	0.000125175	356.243	0.000364919	356.243	0.00060789	356.243	0.000150719	356.243	-0.000198441	356.243	0.000699576	356.243	0.000510643	356.243	0.000967927	356.243	0.000295682	356.243	-2.04057e-05	356.243	0.00079173	356.243	-0.000103393	356.243	0.000270164	356.243	0.000241549	356.243	3.43179e-05	356.243	8.9059e-05	356.243	0.00133	356.243	0.000588217
	-7.24737	-380	-12.9939	-380	-380	0.000961117	-380	0.00158	356.462	0.000180862	356.462	-0.00017667	356.462	0.000162362	356.462	0.000496884	356.462	0.000570071	356.462	0.000143493	356.462	-0.000157999	356.462	0.00067744	356.462	0.000489471	356.462	0.00101	356.462	0.000183903	356.462	-2.27575e-05	356.462	0.000722673	356.462	-0.000160591	356.462	0.000219362	356.462	0.000225719	356.462	0.000105639	356.462	6.11767e-05	356.462	0.00129	356.462	0.000631249
	-7.21372	-360	-12.9875	-360	-360	0.000905813	-360	0.00147	356.682	2.17416e-05	356.682	-0.000198579	356.682	0.000202609	356.682	0.000679084	356.682	0.00053979	356.682	0.000145758	356.682	-8.20753e-05	356.682	0.000657273	356.682	0.000453223	356.682	0.00103	356.682	9.65905e-06	356.682	-2.74409e-05	356.682	0.000612824	356.682	-0.000224919	356.682	0.000151662	356.682	0.000214371	356.682	0.00018122	356.682	4.49245e-05	356.682	0.00119	356.682	0.000700731
	-7.17667	-340	-12.9828	-340	-340	0.000848346	-340	0.00136	356.901	-6.67048e-05	356.901	-0.000189557	356.901	0.000264346	356.901	0.000903715	356.901	0.000521609	356.901	0.000191151	356.901	3.53658e-05	356.901	0.000631333	356.901	0.000428305	356.901	0.00104	356.901	-0.000174383	356.901	-3.45939e-05	356.901	0.000459927	356.901	-0.000227933	356.901	7.49184e-05	356.901	0.00015199	356.901	0.000283718	356.901	5.18476e-05	356.901	0.00106	356.901	0.000750567
	-7.13585	-320	-12.9784	-320	-320	0.000791735	-320	0.00126	357.121	-0.000149946	357.121	-0.000171919	357.121	0.000303351	357.121	0.00109	357.121	0.000467931	357.121	0.000214641	357.121	0.000166135	357.121	0.000615884	357.121	0.000388985	357.121	0.00105	357.121	-0.000359733	357.121	-5.60557e-05	357.121	0.000294963	357.121	-0.000171232	357.121	2.07588e-05	357.121	5.53222e-05	357.121	0.000373131	357.121	6.30039e-05	357.121	0.000906856	357.121	0.000777307
	-7.09087	-300	-12.9718	-300	-300	0.00073242	-300	0.00117	357.34	-0.000191405	357.34	-0.000136173	357.34	0.000342621	357.34	0.00123	357.34	0.000370474	357.34	0.000245816	357.34	0.000315767	357.34	0.00062455	357.34	0.000333113	357.34	0.00106	357.34	-0.000512855	357.34	-0.000112963	357.34	0.000136088	357.34	-7.50542e-05	357.34	-2.85642e-06	357.34	-4.29489e-05	357.34	0.000506015	357.34	0.000106857	357.34	0.000785257	357.34	0.000773626
	-7.03939	-280	-12.9634	-280	-280	0.00067641	-280	0.00107	357.559	-0.000179664	357.559	-8.90563e-05	357.559	0.000357457	357.559	0.00131	357.559	0.000226882	357.559	0.00029835	357.559	0.000439377	357.559	0.000628385	357.559	0.000288573	357.559	0.00107	357.559	-0.000664515	357.559	-0.000134771	357.559	4.3247e-05	357.559	-1.4031e-06	357.559	6.30101e-07	357.559	-8.56768e-05	357.559	0.000615414	357.559	0.000174225	357.559	0.000643964	357.559	0.000773718
	-6.98256	-260	-12.9519	-260	-260	0.000618011	-260	0.000979295	357.779	-0.000187345	357.779	-3.87855e-05	357.779	0.000375315	357.779	0.00138	357.779	6.92089e-05	357.779	0.000311155	357.779	0.000537416	357.779	0.000641915	357.779	0.000264072	357.779	0.00105	357.779	-0.000747533	357.779	-0.000160897	357.779	1.79717e-05	357.779	4.02173e-05	357.779	4.51963e-05	357.779	-0.000149053	357.779	0.00070777	357.779	0.000228961	357.779	0.000582256	357.779	0.000769146
	-6.91902	-240	-12.9389	-240	-240	0.000559853	-240	0.000885529	357.998	-0.000207237	357.998	5.16338e-07	357.998	0.000401462	357.998	0.00142	357.998	-7.74157e-05	357.998	0.000318391	357.998	0.000625568	357.998	0.000654169	357.998	0.000265312	357.998	0.00101	357.998	-0.000769688	357.998	-0.000152637	357.998	8.64654e-05	357.998	5.33237e-05	357.998	0.000110246	357.998	-0.00019775	357.998	0.000707311	357.998	0.000246224	357.998	0.000551052	357.998	0.000718428
	-6.84977	-220	-12.9241	-220	-220	0.000500838	-220	0.000793116	358.217	-0.000220859	358.217	9.63581e-05	358.217	0.000427341	358.217	0.00142	358.217	-0.000175868	358.217	0.000325159	358.217	0.000684279	358.217	0.000664353	358.217	0.000293978	358.217	0.000974594	358.217	-0.000738295	358.217	-9.36951e-05	358.217	0.000158493	358.217	4.75115e-05	358.217	0.000182052	358.217	-0.000189207	358.217	0.00067684	358.217	0.000262459	358.217	0.000531725	358.217	0.000661808
	-6.77174	-200	-12.9071	-200	-200	0.000443491	-200	0.00069938	358.437	-0.000301856	358.437	0.000182458	358.437	0.000429083	358.437	0.0013	358.437	-0.000233059	358.437	0.000324614	358.437	0.000698562	358.437	0.000651625	358.437	0.000326653	358.437	0.000890736	358.437	-0.000645392	358.437	1.80045e-05	358.437	0.000229358	358.437	7.625e-06	358.437	0.000232518	358.437	-0.000174131	358.437	0.000679537	358.437	0.00027294	358.437	0.000529695	358.437	0.000594719
	-6.68525	-180	-12.8866	-180	-180	0.000388909	-180	0.000606066	358.656	-0.000387954	358.656	0.00029062	358.656	0.000401538	358.656	0.00118	358.656	-0.000253458	358.656	0.000340929	358.656	0.00068322	358.656	0.000622324	358.656	0.000370426	358.656	0.000818629	358.656	-0.000501547	358.656	0.000173469	358.656	0.000291177	358.656	-3.88398e-05	358.656	0.000247431	358.656	-0.000131715	358.656	0.000651794	358.656	0.000345507	358.656	0.000579645	358.656	0.0005864
	-6.58995	-160	-12.8658	-160	-160	0.00033297	-160	0.000514599	358.875	-0.000449808	358.875	0.00036378	358.875	0.000367232	358.875	0.00106	358.875	-0.000252442	358.875	0.000357805	358.875	0.00063676	358.875	0.000590536	358.875	0.000408541	358.875	0.000720975	358.875	-0.000383158	358.875	0.000300427	358.875	0.000339201	358.875	-0.000115529	358.875	0.000200362	358.875	-6.45952e-05	358.875	0.000572445	358.875	0.000409867	358.875	0.000620376	358.875	0.000618601
	-6.48304	-140	-12.8429	-140	-140	0.000279923	-140	0.00042833	359.095	-0.000440634	359.095	0.000410031	359.095	0.000336793	359.095	0.000950981	359.095	-0.000233643	359.095	0.000395319	359.095	0.000576709	359.095	0.000547598	359.095	0.00046997	359.095	0.000641585	359.095	-0.000246953	359.095	0.00040472	359.095	0.000376966	359.095	-0.000128028	359.095	0.000113859	359.095	1.45882e-05	359.095	0.000478858	359.095	0.000496488	359.095	0.000679772	359.095	0.000668309
	-6.36305	-120	-12.8173	-120	-120	0.000228762	-120	0.000346344	359.314	-0.000384139	359.314	0.000423861	359.314	0.000287345	359.314	0.000826972	359.314	-0.000217315	359.314	0.000389596	359.314	0.000496964	359.314	0.000508268	359.314	0.000521292	359.314	0.00056852	359.314	-0.00011338	359.314	0.000468536	359.314	0.000408366	359.314	-9.62229e-05	359.314	2.25967e-05	359.314	9.97561e-05	359.314	0.000361724	359.314	0.000569332	359.314	0.000735205	359.314	0.000737638
	-6.22952	-100	-12.7948	-100	-100	0.000178891	-100	0.000268403	359.533	-0.000280828	359.533	0.000448038	359.533	0.000257097	359.533	0.000715289	359.533	-0.000221496	359.533	0.000380055	359.533	0.000419238	359.533	0.000478959	359.533	0.000579802	359.533	0.000521239	359.533	7.88712e-06	359.533	0.000478658	359.533	0.000422566	359.533	-3.77039e-05	359.533	-5.85476e-05	359.533	0.000246714	359.533	0.000274916	359.533	0.000623058	359.533	0.0008397	359.533	0.000811993
	-6.07927	-80	-12.82	-80	-80	0.000128614	-80	0.000220738	359.752	-0.000143709	359.752	0.000475322	359.752	0.000237686	359.752	0.000604854	359.752	-0.00024878	359.752	0.000367425	359.752	0.000324844	359.752	0.000455866	359.752	0.000638894	359.752	0.000467261	359.752	9.50462e-05	359.752	0.000489835	359.752	0.000443322	359.752	1.62766e-06	359.752	-0.000125995	359.752	0.000417034	359.752	0.00018549	359.752	0.000663819	359.752	0.000918759	359.752	0.000889298
	-5.91157	-60	-12.6907	-60	-60	7.98965e-05	-60	0.000181695	359.972	-6.54054e-05	359.972	0.000494791	359.972	0.000254583	359.972	0.000577611	359.972	-0.000272483	359.972	0.00031543	359.972	0.000223734	359.972	0.000445731	359.972	0.000695706	359.972	0.000394115	359.972	0.000184703	359.972	0.000456584	359.972	0.000435674	359.972	4.38461e-05	359.972	-0.00013207	359.972	0.0005498	359.972	0.000100077	359.972	0.0006601	359.972	0.000999511	359.972	0.00093211
	-5.72867	-40	-12.2309	-40	-40	4.32022e-05	-40	0.000141397	360.191	-1.40767e-05	360.191	0.000480152	360.191	0.000285043	360.191	0.000586676	360.191	-0.000307496	360.191	0.000291917	360.191	0.000146299	360.191	0.000425051	360.191	0.000751656	360.191	0.000306095	360.191	0.000232963	360.191	0.000428063	360.191	0.000434696	360.191	7.05408e-05	360.191	-0.000113911	360.191	0.000646449	360.191	1.71582e-05	360.191	0.000648492	360.191	0.00102	360.191	0.00091885
	-5.4728	-20	-11.2148	-20	-20	1.08973e-05	-20	6.07868e-05	360.41	4.82885e-05	360.41	0.000485546	360.41	0.000331882	360.41	0.000609453	360.41	-0.000314234	360.41	0.000289668	360.41	8.11715e-05	360.41	0.000407171	360.41	0.000796734	360.41	0.000210786	360.41	0.000249213	360.41	0.000404619	360.41	0.000372307	360.41	0.000109868	360.41	-6.32996e-05	360.41	0.000709886	360.41	1.49252e-05	360.41	0.00061262	360.41	0.000968122	360.41	0.000876121
	0.12114	0	-0.01674	0	0	8.82402e-09	0	3.76362e-08	360.629	7.70123e-05	360.629	0.000429401	360.629	0.000358915	360.629	0.000558987	360.629	-0.000330907	360.629	0.0002971	360.629	1.14516e-05	360.629	0.000366827	360.629	0.000753639	360.629	0.00010919	360.629	0.000262014	360.629	0.000389169	360.629	0.00029889	360.629	0.000147004	360.629	-1.87312e-05	360.629	0.000699644	360.629	5.19143e-05	360.629	0.000613478	360.629	0.000873098	360.629	0.000790749
	4.97205	20	9.39413	20	20	4.73269e-07	20	2.22534e-07	360.849	0.000112376	360.849	0.000395791	360.849	0.000393057	360.849	0.000536605	360.849	-0.000348495	360.849	0.00032082	360.849	-4.99124e-05	360.849	0.000325137	360.849	0.000675663	360.849	5.87338e-05	360.849	0.000249298	360.849	0.000369994	360.849	0.000218886	360.849	0.000222093	360.849	2.75872e-05	360.849	0.000704203	360.849	8.45785e-05	360.849	0.000657347	360.849	0.000757615	360.849	0.000729744
	5.30049	40	10.3073	40	40	1.55494e-06	40	8.58094e-07	361.068	0.000152924	361.068	0.000336235	361.068	0.000430111	361.068	0.000510188	361.068	-0.00036694	361.068	0.000333643	361.068	-8.85165e-05	361.068	0.000297623	361.068	0.000579053	361.068	3.31076e-05	361.068	0.000188156	361.068	0.000307945	361.068	0.000138963	361.068	0.000293589	361.068	7.84067e-05	361.068	0.000679435	361.068	0.000144593	361.068	0.000658629	361.068	0.000615922	361.068	0.000643302
	5.47695	60	10.737	60	60	3.11327e-06	60	1.51351e-06	361.287	0.000239645	361.287	0.000261969	361.287	0.000460658	361.287	0.000461751	361.287	-0.000357723	361.287	0.000374528	361.287	-0.000101699	361.287	0.000277363	361.287	0.000492205	361.287	7.19086e-05	361.287	0.00012212	361.287	0.000241811	361.287	0.000101091	361.287	0.000403348	361.287	0.00014927	361.287	0.000648415	361.287	0.000239258	361.287	0.000664679	361.287	0.000481268	361.287	0.000527818
	5.60005	80	10.9971	80	80	4.92675e-06	80	2.07879e-06	361.506	0.000353949	361.506	0.000197167	361.506	0.00047225	361.506	0.000374228	361.506	-0.000339356	361.506	0.000373528	361.506	-0.000101999	361.506	0.000286776	361.506	0.000416097	361.506	0.000157423	361.506	4.47361e-05	361.506	0.000180129	361.506	9.63431e-05	361.506	0.000486573	361.506	0.000223978	361.506	0.000575355	361.506	0.000350068	361.506	0.000651148	361.506	0.000351877	361.506	0.000458395
	5.69463	100	11.1544	100	100	7.14967e-06	100	2.44546e-06	361.725	0.000477752	361.725	0.000158208	361.725	0.000502921	361.725	0.000294734	361.725	-0.000340744	361.725	0.000368217	361.725	-7.05295e-05	361.725	0.000320298	361.725	0.000356219	361.725	0.000259598	361.725	-2.71658e-05	361.725	0.000140279	361.725	0.00012553	361.725	0.00049942	361.725	0.000317522	361.725	0.000520003	361.725	0.000442568	361.725	0.00063115	361.725	0.000265697	361.725	0.000425891
	5.77102	120	11.2678	120	120	9.34204e-06	120	2.9206e-06	361.944	0.000577846	361.944	0.0001191	361.944	0.000515567	361.944	0.000226193	361.944	-0.000325499	361.944	0.000347043	361.944	-2.63912e-05	361.944	0.000367615	361.944	0.00030152	361.944	0.000352852	361.944	-7.26292e-05	361.944	0.000142853	361.944	0.000195118	361.944	0.000443374	361.944	0.000438899	361.944	0.000451947	361.944	0.000456528	361.944	0.000600761	361.944	0.000167531	361.944	0.000436109
	5.8349	140	11.375	140	140	1.17697e-05	140	3.3881e-06	362.163	0.000583279	362.163	8.92257e-05	362.163	0.000528759	362.163	0.000208092	362.163	-0.000289216	362.163	0.000315686	362.163	2.62808e-05	362.163	0.000424279	362.163	0.000274848	362.163	0.000427433	362.163	-6.09414e-05	362.163	0.000138311	362.163	0.000304951	362.163	0.000339173	362.163	0.000587353	362.163	0.000328722	362.163	0.000424293	362.163	0.000577063	362.163	8.94965e-05	362.163	0.00044769
	5.88944	160	11.4794	160	160	1.42584e-05	160	3.77615e-06	362.382	0.000565299	362.382	3.31842e-05	362.382	0.000521856	362.382	0.000146107	362.382	-0.000232188	362.382	0.000322551	362.382	9.39947e-05	362.382	0.000472263	362.382	0.000255413	362.382	0.000483603	362.382	-4.89667e-05	362.382	0.000170724	362.382	0.000459565	362.382	0.000195144	362.382	0.000699151	362.382	0.0001874	362.382	0.000416254	362.382	0.000599801	362.382	-8.36077e-06	362.382	0.000471145
	5.93691	180	11.5797	180	180	1.68144e-05	180	4.31393e-06	362.601	0.000555245	362.601	-2.55337e-06	362.601	0.000508469	362.601	9.2151e-05	362.601	-0.000137631	362.601	0.000329732	362.601	0.000164417	362.601	0.000522064	362.601	0.000225251	362.601	0.000522321	362.601	-4.00046e-05	362.601	0.000203873	362.601	0.000582309	362.601	9.39237e-05	362.601	0.000806572	362.601	6.99784e-05	362.601	0.000452491	362.601	0.000632175	362.601	-0.000114446	362.601	0.000459704
	5.9785	200	11.6731	200	200	1.94666e-05	200	4.7799e-06	362.82	0.000533714	362.82	-8.42468e-05	362.82	0.000476196	362.82	2.13832e-05	362.82	-4.03432e-05	362.82	0.000345609	362.82	0.00021688	362.82	0.000526855	362.82	0.0001657	362.82	0.000529968	362.82	-4.27805e-06	362.82	0.000251623	362.82	0.00070698	362.82	3.8556e-05	362.82	0.000877108	362.82	-6.28935e-05	362.82	0.000488387	362.82	0.000692412	362.82	-0.000256287	362.82	0.000427788
	6.01542	220	11.7558	220	220	2.20623e-05	220	5.47657e-06	363.039	0.000533553	363.039	-0.000124051	363.039	0.000444922	363.039	4.5995e-05	363.039	5.00163e-05	363.039	0.000359905	363.039	0.000278885	363.039	0.000518267	363.039	0.000125401	363.039	0.000544954	363.039	2.78251e-05	363.039	0.00028772	363.039	0.000803145	363.039	5.04922e-05	363.039	0.000913012	363.039	-0.000109779	363.039	0.000547352	363.039	0.000714563	363.039	-0.000358282	363.039	0.000389722
	6.04876	240	11.8263	240	240	2.48399e-05	240	6.32908e-06	363.258	0.000535668	363.258	-0.000163263	363.258	0.000428723	363.258	0.000127089	363.258	0.000125445	363.258	0.000361971	363.258	0.000331459	363.258	0.000534345	363.258	9.58842e-05	363.258	0.000539271	363.258	5.38924e-05	363.258	0.000296592	363.258	0.000851766	363.258	0.000114198	363.258	0.0009317	363.258	-0.000159223	363.258	0.000642904	363.258	0.000679873	363.258	-0.000412584	363.258	0.000285266
	6.07932	260	11.879	260	260	2.75654e-05	260	7.51921e-06	363.477	0.000586951	363.477	-0.000179892	363.477	0.00043643	363.477	0.000236591	363.477	0.000203828	363.477	0.000365958	363.477	0.000397246	363.477	0.000544196	363.477	9.152e-05	363.477	0.000526534	363.477	0.000113448	363.477	0.000301515	363.477	0.000872449	363.477	0.00026088	363.477	0.000922073	363.477	-0.00017335	363.477	0.000742727	363.477	0.000643157	363.477	-0.000429339	363.477	0.000163498
	6.1074	280	11.9083	280	280	3.03857e-05	280	9.28686e-06	363.696	0.000655357	363.696	-0.000178554	363.696	0.00043565	363.696	0.00036358	363.696	0.000263046	363.696	0.000328312	363.696	0.000452688	363.696	0.000579446	363.696	0.000104226	363.696	0.00050458	363.696	0.000179729	363.696	0.000294749	363.696	0.000822143	363.696	0.000375793	363.696	0.000891605	363.696	-0.000144659	363.696	0.000838088	363.696	0.000555393	363.696	-0.000387704	363.696	4.08103e-05
	6.13366	300	11.9307	300	300	3.33511e-05	300	1.22294e-05	363.915	0.000733787	363.915	-0.000135064	363.915	0.000445025	363.915	0.000522548	363.915	0.000282353	363.915	0.000290116	363.915	0.000492576	363.915	0.00061433	363.915	0.000141943	363.915	0.000464117	363.915	0.000259686	363.915	0.000291849	363.915	0.00072883	363.915	0.000454731	363.915	0.00084776	363.915	-5.80606e-05	363.915	0.000899668	363.915	0.000416942	363.915	-0.000262536	363.915	-9.69094e-05
	6.15919	320	11.9548	320	320	3.62997e-05	320	1.49671e-05	364.134	0.000770213	364.134	-0.00010296	364.134	0.000460035	364.134	0.00068294	364.134	0.000298139	364.134	0.000252416	364.134	0.000501363	364.134	0.000639899	364.134	0.000178919	364.134	0.000415312	364.134	0.000358602	364.134	0.000303762	364.134	0.000626348	364.134	0.000501792	364.134	0.000824884	364.134	-2.9561e-06	364.134	0.000897611	364.134	0.000264429	364.134	-0.000166088	364.134	-0.000236089
	6.18424	340	11.9771	340	340	3.94393e-05	340	1.77615e-05	364.353	0.000752915	364.353	-5.24395e-05	364.353	0.000457474	364.353	0.000832114	364.353	0.00029583	364.353	0.00020272	364.353	0.000495326	364.353	0.000640316	364.353	0.000225056	364.353	0.000387109	364.353	0.000436003	364.353	0.00029342	364.353	0.000528059	364.353	0.000526316	364.353	0.00082275	364.353	5.46795e-06	364.353	0.000878376	364.353	0.000138724	364.353	-9.06134e-05	364.353	-0.00038034
	6.20878	360	11.9927	360	360	4.27149e-05	360	2.03801e-05	364.572	0.000725226	364.572	-5.07282e-05	364.572	0.000452616	364.572	0.000882859	364.572	0.000301327	364.572	0.000163719	364.572	0.000476219	364.572	0.000625698	364.572	0.000245902	364.572	0.000386428	364.572	0.000484634	364.572	0.000294362	364.572	0.000428807	364.572	0.000505632	364.572	0.000773913	364.572	-4.04455e-06	364.572	0.000861627	364.572	5.17205e-05	364.572	-4.79928e-05	364.572	-0.000528475
	6.23316	380	12.0056	380	380	4.61157e-05	380	2.28215e-05	364.791	0.000727998	364.791	-1.5447e-05	364.791	0.000453784	364.791	0.000882588	364.791	0.000338147	364.791	0.000138702	364.791	0.000440347	364.791	0.000595598	364.791	0.000273231	364.791	0.000396449	364.791	0.000511165	364.791	0.000292133	364.791	0.000328231	364.791	0.000506736	364.791	0.000725531	364.791	-2.03218e-05	364.791	0.00081756	364.791	-5.1116e-05	364.791	-3.65943e-05	364.791	-0.000708982
	6.25744	400	12.0167	400	400	4.9677e-05	400	2.57411e-05	365.01	0.000724318	365.01	1.99821e-05	365.01	0.000444208	365.01	0.000821481	365.01	0.000379761	365.01	0.000120612	365.01	0.000407011	365.01	0.000534519	365.01	0.000298422	365.01	0.000406273	365.01	0.000541662	365.01	0.000293758	365.01	0.000259582	365.01	0.000481291	365.01	0.000616982	365.01	-6.57126e-05	365.01	0.000798049	365.01	-0.000125688	365.01	-8.69003e-05	365.01	-0.000853797
	6.28161	420	12.0256	420	420	5.34185e-05	420	2.9449e-05	365.229	0.000726715	365.229	0.000106829	365.229	0.000441651	365.229	0.000771207	365.229	0.000415999	365.229	0.000115307	365.229	0.000383164	365.229	0.000497339	365.229	0.000349145	365.229	0.000434874	365.229	0.000546361	365.229	0.000258685	365.229	0.00018867	365.229	0.00044918	365.229	0.000505899	365.229	-8.48737e-05	365.229	0.000806936	365.229	-0.000204221	365.229	-0.000111712	365.229	-0.000924628
	6.30577	440	12.034	440	440	5.73021e-05	440	3.35663e-05	365.448	0.000732273	365.448	0.000194765	365.448	0.000429615	365.448	0.000709209	365.448	0.000442944	365.448	0.000132725	365.448	0.00038798	365.448	0.000495349	365.448	0.000420683	365.448	0.000454469	365.448	0.000521817	365.448	0.000205092	365.448	0.000117891	365.448	0.000395813	365.448	0.000385498	365.448	-0.000139111	365.448	0.000802741	365.448	-0.000287116	365.448	-0.000126003	365.448	-0.000926572
	6.33002	460	12.0419	460	460	6.14806e-05	460	3.80061e-05	365.667	0.000799238	365.667	0.000321828	365.667	0.00042298	365.667	0.000641975	365.667	0.00047717	365.667	0.000189783	365.667	0.000431648	365.667	0.000478401	365.667	0.000501819	365.667	0.000475287	365.667	0.000517614	365.667	0.000136326	365.667	7.74345e-05	365.667	0.000356179	365.667	0.000243961	365.667	-0.000140692	365.667	0.000778194	365.667	-0.000348238	365.667	-0.000151351	365.667	-0.000844452
	6.35403	480	12.0476	480	480	6.57783e-05	480	4.38651e-05	365.886	0.000898866	365.886	0.000432142	365.886	0.000386636	365.886	0.000583297	365.886	0.000499365	365.886	0.000249526	365.886	0.000473363	365.886	0.000488585	365.886	0.000578735	365.886	0.000482495	365.886	0.000503946	365.886	7.85222e-05	365.886	1.23038e-05	365.886	0.000270672	365.886	0.000121523	365.886	-0.000132723	365.886	0.000753911	365.886	-0.000410719	365.886	-0.000143346	365.886	-0.000688196
	6.37788	500	12.0559	500	500	7.03112e-05	500	5.10992e-05	366.104	0.00098351	366.104	0.000530106	366.104	0.000347685	366.104	0.000554194	366.104	0.000480842	366.104	0.000322307	366.104	0.000523697	366.104	0.000496657	366.104	0.000651883	366.104	0.000482971	366.104	0.000511659	366.104	5.48344e-05	366.104	-3.34609e-05	366.104	0.000177977	366.104	4.02063e-05	366.104	-9.28086e-05	366.104	0.000709789	366.104	-0.000415424	366.104	-7.69239e-05	366.104	-0.000459388
	6.4016	520	12.0654	520	520	7.50687e-05	520	5.86556e-05	366.323	0.00102	366.323	0.000578672	366.323	0.000287435	366.323	0.000550861	366.323	0.000452969	366.323	0.000391375	366.323	0.000595324	366.323	0.000519489	366.323	0.000694121	366.323	0.000475343	366.323	0.000501835	366.323	6.15509e-05	366.323	-4.87026e-05	366.323	8.19271e-05	366.323	1.7406e-05	366.323	-6.08869e-05	366.323	0.000656829	366.323	-0.000345502	366.323	-2.21145e-05	366.323	-0.000241662
	6.42491	540	12.0756	540	540	8.00218e-05	540	6.71684e-05	366.542	0.00103	366.542	0.000613958	366.542	0.000225114	366.542	0.000582203	366.542	0.000397678	366.542	0.000443481	366.542	0.000662803	366.542	0.000535126	366.542	0.000718938	366.542	0.000513706	366.542	0.00045389	366.542	6.77172e-05	366.542	-4.45274e-05	366.542	5.34891e-06	366.542	1.05099e-05	366.542	3.95311e-06	366.542	0.000623755	366.542	-0.000181814	366.542	3.06781e-05	366.542	-4.63561e-05
	6.44831	560	12.0873	560	560	8.50482e-05	560	7.68774e-05	366.761	0.001	366.761	0.000559493	366.761	0.000162491	366.761	0.000587391	366.761	0.000317821	366.761	0.000478301	366.761	0.000716838	366.761	0.000560237	366.761	0.000713113	366.761	0.000561429	366.761	0.000393655	366.761	6.90556e-05	366.761	-2.79881e-05	366.761	-3.95565e-05	366.761	-1.53227e-05	366.761	9.0514e-05	366.761	0.000594854	366.761	-1.18194e-07	366.761	8.06944e-05	366.761	0.000118744
	6.47126	580	12.0978	580	580	9.03862e-05	580	8.70891e-05	366.98	0.000981265	366.98	0.000482	366.98	0.000101634	366.98	0.000617283	366.98	0.000224851	366.98	0.000503322	366.98	0.000725475	366.98	0.000585748	366.98	0.000692336	366.98	0.000606613	366.98	0.000327444	366.98	7.54842e-05	366.98	-1.76317e-05	366.98	-1.82975e-05	366.98	-3.13219e-05	366.98	0.000233676	366.98	0.000548083	366.98	0.000165835	366.98	0.000105466	366.98	0.000194553
	6.49402	600	12.1129	600	600	9.58771e-05	600	9.78004e-05	367.198	0.000910965	367.198	0.000385295	367.198	4.03961e-05	367.198	0.000649601	367.198	0.000108501	367.198	0.000526059	367.198	0.00069652	367.198	0.000617749	367.198	0.000666037	367.198	0.000656429	367.198	0.00024989	367.198	7.29479e-05	367.198	-9.10363e-06	367.198	1.04032e-05	367.198	-9.96712e-05	367.198	0.000378248	367.198	0.000566746	367.198	0.000311742	367.198	8.8268e-05	367.198	0.00022379
	6.51631	620	12.1293	620	620	0.000101551	620	0.000108545	367.417	0.00079674	367.417	0.00030063	367.417	2.15733e-05	367.417	0.000724775	367.417	6.16275e-06	367.417	0.000563276	367.417	0.000640025	367.417	0.000675872	367.417	0.000660994	367.417	0.000715104	367.417	0.000173714	367.417	3.79049e-05	367.417	-1.79705e-05	367.417	5.85943e-05	367.417	-0.000151238	367.417	0.000570999	367.417	0.000594273	367.417	0.000413727	367.417	0.000151044	367.417	0.000223089
	6.53872	640	12.1463	640	640	0.000107445	640	0.000120175	367.636	0.000694847	367.636	0.000226569	367.636	5.63042e-05	367.636	0.000808423	367.636	-0.000101696	367.636	0.000604042	367.636	0.000558777	367.636	0.000741503	367.636	0.000664273	367.636	0.000783818	367.636	0.000104865	367.636	1.07341e-06	367.636	-6.74405e-05	367.636	0.0001208	367.636	-0.000217646	367.636	0.00069989	367.636	0.00059716	367.636	0.000456918	367.636	0.000208977	367.636	0.000190739
	6.56119	660	12.1646	660	660	0.000113466	660	0.000131137	367.855	0.000627542	367.855	0.00019458	367.855	0.000114959	367.855	0.000859888	367.855	-0.000169326	367.855	0.000637868	367.855	0.000468735	367.855	0.000755521	367.855	0.000661695	367.855	0.000851839	367.855	4.81566e-05	367.855	-3.4762e-05	367.855	-0.00011299	367.855	0.000171726	367.855	-0.000289655	367.855	0.000852766	367.855	0.000588087	367.855	0.00041553	367.855	0.000258459	367.855	0.000169187
	6.58383	680	12.1836	680	680	0.00011975	680	0.000143515	368.073	0.00059046	368.073	0.000124396	368.073	0.000176783	368.073	0.000885235	368.073	-0.000219607	368.073	0.000634022	368.073	0.000345576	368.073	0.000767338	368.073	0.000640772	368.073	0.000929317	368.073	-2.47793e-05	368.073	-4.53612e-05	368.073	-0.000172143	368.073	0.000170057	368.073	-0.000321244	368.073	0.000958313	368.073	0.00052826	368.073	0.000260777	368.073	0.000340959	368.073	0.000122796
	6.60647	700	12.2029	700	700	0.00012624	700	0.000156403	368.292	0.000556033	368.292	7.18767e-05	368.292	0.000286132	368.292	0.000913201	368.292	-0.00025413	368.292	0.000610408	368.292	0.000216723	368.292	0.000750573	368.292	0.000618843	368.292	0.00102	368.292	-3.80241e-05	368.292	-2.57748e-05	368.292	-0.000195802	368.292	0.000174787	368.292	-0.000326554	368.292	0.00101	368.292	0.000407851	368.292	0.000123934	368.292	0.000404368	368.292	5.7215e-05
	6.62902	720	12.2227	720	720	0.000133008	720	0.000168127	368.511	0.000501144	368.511	1.54908e-05	368.511	0.000417017	368.511	0.000894899	368.511	-0.000215669	368.511	0.000561727	368.511	0.000116342	368.511	0.000733592	368.511	0.000596373	368.511	0.0011	368.511	-6.14877e-05	368.511	-1.19351e-05	368.511	-0.000195622	368.511	0.000166717	368.511	-0.0002847	368.511	0.000970262	368.511	0.000265281	368.511	-2.43835e-05	368.511	0.000418564	368.511	-8.17684e-05
	6.65134	740	12.2429	740	740	0.000139934	740	0.000180942	368.729	0.000463187	368.729	-2.48752e-05	368.729	0.000558583	368.729	0.000875226	368.729	-0.000121492	368.729	0.000470545	368.729	3.31874e-05	368.729	0.000711134	368.729	0.000588615	368.729	0.00121	368.729	-8.04263e-05	368.729	1.11293e-06	368.729	-0.000166961	368.729	0.000165739	368.729	-0.000269976	368.729	0.000853664	368.729	0.000140427	368.729	-0.000114557	368.729	0.000431095	368.729	-0.00025263
	6.67348	760	12.2634	760	760	0.000146961	760	0.000193424	368.948	0.000415412	368.948	-0.000108737	368.948	0.000687512	368.948	0.000817981	368.948	-5.77764e-07	368.948	0.000353594	368.948	-3.46145e-05	368.948	0.000700081	368.948	0.000593218	368.948	0.00128	368.948	-0.000100681	368.948	-4.96215e-06	368.948	-0.000145869	368.948	0.000158145	368.948	-0.000271553	368.948	0.000696452	368.948	3.30498e-05	368.948	-0.000182252	368.948	0.000415792	368.948	-0.000446858
	6.69577	780	12.2832	780	780	0.000154032	780	0.000206739	369.167	0.000408265	369.167	-0.000127612	369.167	0.000783866	369.167	0.000743696	369.167	0.000168952	369.167	0.000233299	369.167	-8.54701e-05	369.167	0.000686884	369.167	0.000625869	369.167	0.0013	369.167	-0.000116932	369.167	2.53556e-05	369.167	-0.00012329	369.167	0.000151333	369.167	-0.000277661	369.167	0.000502815	369.167	-7.48827e-05	369.167	-0.000217391	369.167	0.000338726	369.167	-0.000696245
	6.71803	800	12.303	800	800	0.000161384	800	0.000219575	369.385	0.000379879	369.385	-0.000109711	369.385	0.000846348	369.385	0.000638497	369.385	0.000367539	369.385	0.000129706	369.385	-0.000107297	369.385	0.000694727	369.385	0.000675637	369.385	0.00126	369.385	-0.00012431	369.385	5.17138e-05	369.385	-8.98864e-05	369.385	9.28458e-05	369.385	-0.000318152	369.385	0.000207052	369.385	-7.20538e-05	369.385	-0.000198482	369.385	0.000194612	369.385	-0.000889853
	6.74046	820	12.323	820	820	0.00016898	820	0.000233215	369.604	0.000357224	369.604	-7.03911e-05	369.604	0.000866363	369.604	0.000523596	369.604	0.000579787	369.604	5.69575e-05	369.604	-0.000109781	369.604	0.000714715	369.604	0.000726099	369.604	0.00121	369.604	-0.000105608	369.604	5.54159e-05	369.604	-6.45063e-05	369.604	3.25118e-05	369.604	-0.000330503	369.604	-9.77278e-05	369.604	-8.30599e-05	369.604	-0.000109117	369.604	0.00010153	369.604	-0.00103
	6.76285	840	12.3426	840	840	0.000176758	840	0.000247405	369.822	0.000379082	369.822	-7.56392e-06	369.822	0.000849403	369.822	0.000383961	369.822	0.000774162	369.822	-2.65813e-06	369.822	-7.31307e-05	369.822	0.000725446	369.822	0.000774726	369.822	0.00113	369.822	-6.02405e-05	369.822	5.16993e-05	369.822	-4.37234e-05	369.822	-6.29279e-06	369.822	-0.000327705	369.822	-0.000443204	369.822	-6.46288e-05	369.822	4.27875e-05	369.822	1.52919e-05	369.822	-0.00109
	6.78616	860	12.3623	860	860	0.000184601	860	0.000261277	370.041	0.00040897	370.041	0.000104703	370.041	0.000790736	370.041	0.000210033	370.041	0.000956507	370.041	-4.22129e-05	370.041	8.10787e-06	370.041	0.000691433	370.041	0.000804889	370.041	0.00106	370.041	-1.67138e-05	370.041	4.76516e-05	370.041	1.99609e-06	370.041	-6.566e-05	370.041	-0.000321996	370.041	-0.000688608	370.041	-8.00255e-07	370.041	0.000205413	370.041	-2.74987e-05	370.041	-0.00105
	6.81053	880	12.3816	880	880	0.00019261	880	0.000275153	370.26	0.000463448	370.26	0.000171954	370.26	0.000699242	370.26	3.73424e-05	370.26	0.00109	370.26	-7.42232e-05	370.26	7.66063e-05	370.26	0.000642125	370.26	0.000829462	370.26	0.00101	370.26	-2.74633e-06	370.26	7.20586e-05	370.26	4.16347e-05	370.26	-0.000126014	370.26	-0.000309148	370.26	-0.000907442	370.26	4.78156e-05	370.26	0.000359182	370.26	-5.58333e-05	370.26	-0.000964046
	6.83421	900	12.4009	900	900	0.000200779	900	0.000289088	370.478	0.000529469	370.478	0.000238489	370.478	0.000606356	370.478	-6.24167e-05	370.478	0.00113	370.478	-0.000102428	370.478	0.000143731	370.478	0.000585008	370.478	0.000868328	370.478	0.000963902	370.478	6.67304e-05	370.478	8.96135e-05	370.478	0.000136375	370.478	-0.000115393	370.478	-0.000278493	370.478	-0.00104	370.478	6.12416e-05	370.478	0.00057363	370.478	-9.40938e-05	370.478	-0.000844367
	6.85836	920	12.4198	920	920	0.000209119	920	0.000303159	370.697	0.000567122	370.697	0.000267233	370.697	0.000506178	370.697	-0.000135075	370.697	0.00117	370.697	-0.000120317	370.697	0.00023377	370.697	0.000528323	370.697	0.000893072	370.697	0.00092144	370.697	0.000117529	370.697	8.90822e-05	370.697	0.000224942	370.697	-8.17516e-05	370.697	-0.000224554	370.697	-0.00109	370.697	2.19598e-05	370.697	0.000737501	370.697	-0.000154795	370.697	-0.000725056
	6.88315	940	12.4385	940	940	0.000217635	940	0.00031753	370.915	0.00060206	370.915	0.000303052	370.915	0.000426284	370.915	-0.0001407	370.915	0.00117	370.915	-0.000149011	370.915	0.000305508	370.915	0.000467661	370.915	0.000897525	370.915	0.000933712	370.915	0.000170648	370.915	8.21933e-05	370.915	0.00033628	370.915	-1.68878e-05	370.915	-0.000208909	370.915	-0.00103	370.915	2.32771e-06	370.915	0.000933448	370.915	-0.000171134	370.915	-0.000583148
	6.90354	960	12.4568	960	960	0.000226375	960	0.000330796	371.134	0.000604065	371.134	0.000283176	371.134	0.000333954	371.134	-0.000153445	371.134	0.00114	371.134	-0.000169348	371.134	0.000364827	371.134	0.00042662	371.134	0.000887963	371.134	0.000912706	371.134	0.000204046	371.134	6.93403e-05	371.134	0.00042183	371.134	5.27145e-05	371.134	-0.000209829	371.134	-0.000856842	371.134	-4.9435e-05	371.134	0.00108	371.134	-0.000215735	371.134	-0.000430858
	6.92642	980	12.475	980	980	0.000235199	980	0.000346689	371.352	0.00064504	371.352	0.000302468	371.352	0.000258469	371.352	-0.000181054	371.352	0.0011	371.352	-0.000175152	371.352	0.000384783	371.352	0.00039146	371.352	0.000873384	371.352	0.000886974	371.352	0.000237489	371.352	0.000106109	371.352	0.000514113	371.352	0.000137789	371.352	-0.000211541	371.352	-0.000598546	371.352	-9.57349e-05	371.352	0.00118	371.352	-0.000261259	371.352	-0.000300733
	6.94767	1000	12.493	1000	1000	0.000244127	1000	0.00035997	371.571	0.000638858	371.571	0.000292577	371.571	0.000199982	371.571	-0.0001628	371.571	0.00106	371.571	-0.0001609	371.571	0.00038825	371.571	0.000382299	371.571	0.000836245	371.571	0.0008695	371.571	0.000257019	371.571	0.000131866	371.571	0.000585269	371.571	0.000205622	371.571	-0.000234287	371.571	-0.00032873	371.571	-7.70484e-05	371.571	0.00123	371.571	-0.000316501	371.571	-0.000197207
									371.789	0.000632729	371.789	0.000278081	371.789	0.0001566	371.789	-0.00014907	371.789	0.00101	371.789	-0.000122574	371.789	0.000364472	371.789	0.000377039	371.789	0.000784454	371.789	0.000881053	371.789	0.000279692	371.789	0.000137257	371.789	0.000630246	371.789	0.000308097	371.789	-0.00024623	371.789	-5.41303e-05	371.789	-0.000137744	371.789	0.00124	371.789	-0.000316524	371.789	-0.000104046
									372.008	0.000660938	372.008	0.000272267	372.008	0.000124616	372.008	-0.000165342	372.008	0.000921587	372.008	-7.69374e-05	372.008	0.000331447	372.008	0.000360685	372.008	0.000708108	372.008	0.000918254	372.008	0.000300192	372.008	0.000135509	372.008	0.000648472	372.008	0.000434984	372.008	-0.000264976	372.008	0.00019741	372.008	-0.000166456	372.008	0.00117	372.008	-0.000269081	372.008	-4.89617e-05
									372.226	0.000680963	372.226	0.000293384	372.226	0.000127609	372.226	-0.000206792	372.226	0.000847174	372.226	-1.96361e-05	372.226	0.000287265	372.226	0.000327456	372.226	0.00061249	372.226	0.000948817	372.226	0.000294861	372.226	0.00015719	372.226	0.000648687	372.226	0.000530928	372.226	-0.000290539	372.226	0.000488737	372.226	-0.00016919	372.226	0.000991224	372.226	-0.000177854	372.226	1.36181e-05
									372.445	0.000710671	372.445	0.000272361	372.445	0.000145466	372.445	-0.000220723	372.445	0.000754049	372.445	4.61984e-05	372.445	0.000220109	372.445	0.000307553	372.445	0.000528511	372.445	0.000962212	372.445	0.000271954	372.445	0.000187389	372.445	0.00060451	372.445	0.000610302	372.445	-0.000310605	372.445	0.000719161	372.445	-0.000164199	372.445	0.000755599	372.445	-6.81301e-05	372.445	2.0253e-07
									372.663	0.000724792	372.663	0.000255692	372.663	0.000193286	372.663	-0.000160754	372.663	0.000605673	372.663	0.000112787	372.663	0.000168175	372.663	0.000313349	372.663	0.000483686	372.663	0.000967294	372.663	0.000290392	372.663	0.000208179	372.663	0.000583819	372.663	0.000704414	372.663	-0.000312952	372.663	0.000896529	372.663	-0.000152885	372.663	0.000522204	372.663	5.1822e-05	372.663	-2.43616e-05
									372.882	0.000703916	372.882	0.000228575	372.882	0.000239614	372.882	-7.27498e-05	372.882	0.000522887	372.882	0.000210009	372.882	0.000146247	372.882	0.000339879	372.882	0.000450251	372.882	0.000965264	372.882	0.000282267	372.882	0.000225698	372.882	0.000512813	372.882	0.000770902	372.882	-0.000290844	372.882	0.000977872	372.882	-0.000127678	372.882	0.000257371	372.882	0.000181495	372.882	-5.28639e-05
									373.1	0.000699699	373.1	0.000215713	373.1	0.000312412	373.1	6.1463e-05	373.1	0.000430175	373.1	0.000311415	373.1	0.000154786	373.1	0.000375568	373.1	0.000423481	373.1	0.000983969	373.1	0.000256068	373.1	0.000239305	373.1	0.000439347	373.1	0.000827469	373.1	-0.000260649	373.1	0.000974351	373.1	-4.33224e-05	373.1	5.42238e-05	373.1	0.000361754	373.1	-6.86447e-05
									373.318	0.000678871	373.318	0.000156855	373.318	0.000363004	373.318	0.000197843	373.318	0.000358755	373.318	0.000402862	373.318	0.000201307	373.318	0.000422178	373.318	0.00041826	373.318	0.000965516	373.318	0.000199877	373.318	0.000243686	373.318	0.000327445	373.318	0.000845495	373.318	-0.000203248	373.318	0.000893277	373.318	2.67112e-05	373.318	-0.000118023	373.318	0.000515609	373.318	-8.23669e-05
									373.537	0.00067679	373.537	0.000141335	373.537	0.000399271	373.537	0.000339631	373.537	0.000343007	373.537	0.000498523	373.537	0.000251567	373.537	0.000463527	373.537	0.000433207	373.537	0.000958566	373.537	0.000168626	373.537	0.000290092	373.537	0.000227159	373.537	0.000819061	373.537	-0.000107731	373.537	0.000771982	373.537	9.94679e-05	373.537	-0.0002191	373.537	0.00064652	373.537	-0.000118826
									373.755	0.000640543	373.755	0.0001155	373.755	0.000405989	373.755	0.000495059	373.755	0.000346318	373.755	0.000582183	373.755	0.000349459	373.755	0.000528559	373.755	0.000473654	373.755	0.000956364	373.755	0.000134738	373.755	0.000310471	373.755	0.000105732	373.755	0.000778017	373.755	-3.63666e-06	373.755	0.000555367	373.755	0.000239884	373.755	-0.000257467	373.755	0.000733128	373.755	-0.000118187
									373.973	0.000622317	373.973	0.000100363	373.973	0.000395491	373.973	0.000607466	373.973	0.000363847	373.973	0.000646949	373.973	0.000454569	373.973	0.000594918	373.973	0.000539106	373.973	0.00101	373.973	0.000154521	373.973	0.000318818	373.973	-2.8062e-06	373.973	0.00075303	373.973	0.000115841	373.973	0.00028915	373.973	0.000351997	373.973	-0.000202638	373.973	0.00080735	373.973	-7.10431e-05
									374.192	0.000650317	374.192	0.000144069	374.192	0.000348581	374.192	0.000639133	374.192	0.00033603	374.192	0.000683182	374.192	0.000563841	374.192	0.000641226	374.192	0.000604125	374.192	0.00108	374.192	0.000201508	374.192	0.000313187	374.192	-0.000116205	374.192	0.000740197	374.192	0.000231472	374.192	2.8401e-05	374.192	0.000460226	374.192	-0.000114435	374.192	0.00086217	374.192	8.07133e-06
									374.41	0.000642472	374.41	0.000215696	374.41	0.000324816	374.41	0.000650835	374.41	0.000302923	374.41	0.000693113	374.41	0.000655108	374.41	0.000662737	374.41	0.000689782	374.41	0.00116	374.41	0.000229329	374.41	0.000315875	374.41	-0.000187011	374.41	0.000688116	374.41	0.000319516	374.41	-0.000119021	374.41	0.000553618	374.41	-6.01559e-05	374.41	0.000871904	374.41	0.000116571
									374.628	0.000650954	374.628	0.000251411	374.628	0.000309031	374.628	0.000669213	374.628	0.000213232	374.628	0.000689971	374.628	0.000703997	374.628	0.000672009	374.628	0.000801624	374.628	0.00125	374.628	0.000269708	374.628	0.000305129	374.628	-0.000262142	374.628	0.000642963	374.628	0.000373684	374.628	-0.000257832	374.628	0.000620764	374.628	8.62258e-06	374.628	0.000827773	374.628	0.000230849
									374.846	0.00068106	374.846	0.000269211	374.846	0.00028776	374.846	0.000704	374.846	7.3857e-05	374.846	0.000660382	374.846	0.000724937	374.846	0.000701551	374.846	0.000935922	374.846	0.00133	374.846	0.000330209	374.846	0.000293103	374.846	-0.000271809	374.846	0.000620678	374.846	0.000431131	374.846	-0.000298646	374.846	0.000645038	374.846	7.16445e-05	374.846	0.000752544	374.846	0.000417012
									375.065	0.000697843	375.065	0.000279308	375.065	0.000290393	375.065	0.000710852	375.065	1.43226e-06	375.065	0.000650429	375.065	0.000735381	375.065	0.000714198	375.065	0.00106	375.065	0.00144	375.065	0.000329452	375.065	0.000280482	375.065	-0.000285404	375.065	0.000583658	375.065	0.000478475	375.065	-0.000293887	375.065	0.000654571	375.065	9.18723e-05	375.065	0.000684996	375.065	0.000656547
									375.283	0.000735261	375.283	0.000287547	375.283	0.00033888	375.283	0.000727503	375.283	-8.47949e-05	375.283	0.000619307	375.283	0.000737942	375.283	0.000739637	375.283	0.00118	375.283	0.00157	375.283	0.000295653	375.283	0.000297268	375.283	-0.000258025	375.283	0.000544268	375.283	0.000504879	375.283	-0.000263292	375.283	0.000648573	375.283	0.00011168	375.283	0.00064469	375.283	0.0008932
									375.501	0.00075655	375.501	0.000253292	375.501	0.000395264	375.501	0.000716616	375.501	-0.000120468	375.501	0.000563855	375.501	0.000725803	375.501	0.000753563	375.501	0.00129	375.501	0.00168	375.501	0.000241426	375.501	0.000321794	375.501	-0.000235393	375.501	0.000495159	375.501	0.000545426	375.501	-0.000214727	375.501	0.00056438	375.501	0.000110423	375.501	0.000571271	375.501	0.00112
									375.719	0.000765672	375.719	0.000216502	375.719	0.000424878	375.719	0.000674178	375.719	-0.000115535	375.719	0.000507674	375.719	0.000696058	375.719	0.000765886	375.719	0.00139	375.719	0.00179	375.719	0.000215594	375.719	0.000390297	375.719	-0.000154155	375.719	0.00045058	375.719	0.000602174	375.719	-0.000165781	375.719	0.000456746	375.719	8.54751e-05	375.719	0.000497954	375.719	0.00131
									375.938	0.000742214	375.938	0.000135119	375.938	0.000409261	375.938	0.000617683	375.938	-0.000103936	375.938	0.00044499	375.938	0.00067995	375.938	0.000816148	375.938	0.00145	375.938	0.0019	375.938	0.000183453	375.938	0.000451829	375.938	-8.18599e-05	375.938	0.000392118	375.938	0.000664289	375.938	-0.000167195	375.938	0.000374546	375.938	4.34232e-05	375.938	0.000425559	375.938	0.00148
									376.156	0.000697366	376.156	8.44118e-05	376.156	0.000372378	376.156	0.000510439	376.156	-5.86712e-05	376.156	0.000405754	376.156	0.000634413	376.156	0.000877711	376.156	0.00151	376.156	0.00203	376.156	0.000216201	376.156	0.000540364	376.156	1.88141e-05	376.156	0.000363543	376.156	0.000725829	376.156	-0.000171169	376.156	0.000228758	376.156	2.81613e-06	376.156	0.000386556	376.156	0.00162
									376.374	0.000617659	376.374	9.57806e-05	376.374	0.000323986	376.374	0.000385542	376.374	-5.00657e-05	376.374	0.000362817	376.374	0.000596691	376.374	0.00091973	376.374	0.00156	376.374	0.00213	376.374	0.000283376	376.374	0.000612391	376.374	0.000110813	376.374	0.000350936	376.374	0.000792078	376.374	-0.000151745	376.374	0.00010557	376.374	-5.9963e-05	376.374	0.000392511	376.374	0.0017
									376.592	0.00047797	376.592	0.00010905	376.592	0.000327656	376.592	0.000338496	376.592	4.70937e-06	376.592	0.000333801	376.592	0.00053569	376.592	0.000976201	376.592	0.00162	376.592	0.00222	376.592	0.000348984	376.592	0.000693544	376.592	0.000218255	376.592	0.000323709	376.592	0.000802862	376.592	-7.70607e-05	376.592	-1.05842e-06	376.592	-0.00016372	376.592	0.000398648	376.592	0.00173
									376.81	0.000356377	376.81	0.000116297	376.81	0.000321323	376.81	0.000328554	376.81	3.91688e-05	376.81	0.000333516	376.81	0.000460955	376.81	0.00107	376.81	0.00169	376.81	0.00231	376.81	0.000442196	376.81	0.000738446	376.81	0.000320168	376.81	0.000314234	376.81	0.000782102	376.81	-3.94362e-05	376.81	-0.000108384	376.81	-0.000227008	376.81	0.00039155	376.81	0.00177
									377.029	0.000286122	377.029	0.000140398	377.029	0.000315457	377.029	0.000387148	377.029	9.7893e-05	377.029	0.000340656	377.029	0.000407568	377.029	0.0012	377.029	0.00175	377.029	0.0024	377.029	0.000548642	377.029	0.000762259	377.029	0.000471275	377.029	0.000337853	377.029	0.000743602	377.029	5.03927e-05	377.029	-0.000230441	377.029	-0.000301621	377.029	0.000385884	377.029	0.00184
									377.247	0.00023151	377.247	0.000185727	377.247	0.000349075	377.247	0.000481496	377.247	0.000230716	377.247	0.000402534	377.247	0.000388725	377.247	0.00135	377.247	0.00181	377.247	0.00254	377.247	0.000610784	377.247	0.000762185	377.247	0.000606639	377.247	0.000334512	377.247	0.000662172	377.247	0.000103464	377.247	-0.000355132	377.247	-0.000391992	377.247	0.000369453	377.247	0.00196
									377.465	0.000253576	377.465	0.00021139	377.465	0.000398119	377.465	0.000624821	377.465	0.000349014	377.465	0.000452167	377.465	0.000392335	377.465	0.00149	377.465	0.00188	377.465	0.00267	377.465	0.00064992	377.465	0.000756673	377.465	0.000744212	377.465	0.000350711	377.465	0.000550946	377.465	0.000108862	377.465	-0.000476184	377.465	-0.000440517	377.465	0.000340144	377.465	0.00205
									377.683	0.000307771	377.683	0.000204913	377.683	0.000423742	377.683	0.00080298	377.683	0.000519744	377.683	0.000482068	377.683	0.000407494	377.683	0.00162	377.683	0.00195	377.683	0.0028	377.683	0.000669011	377.683	0.000710267	377.683	0.000853175	377.683	0.000385421	377.683	0.000415585	377.683	0.000108719	377.683	-0.000589471	377.683	-0.00042622	377.683	0.000274292	377.683	0.00211
									377.901	0.000379516	377.901	0.000211504	377.901	0.000424013	377.901	0.000960027	377.901	0.000688942	377.901	0.000517687	377.901	0.000432597	377.901	0.00172	377.901	0.00205	377.901	0.00292	377.901	0.000681495	377.901	0.000661035	377.901	0.000968747	377.901	0.000425525	377.901	0.000272681	377.901	0.000105829	377.901	-0.000652066	377.901	-0.000350912	377.901	0.000174877	377.901	0.00211
									378.119	0.000439254	378.119	0.000189532	378.119	0.000389834	378.119	0.00106	378.119	0.000839628	378.119	0.000541401	378.119	0.000476083	378.119	0.00182	378.119	0.00215	378.119	0.00306	378.119	0.000646104	378.119	0.000594037	378.119	0.000998732	378.119	0.000478663	378.119	0.00011889	378.119	7.36085e-05	378.119	-0.000692983	378.119	-0.000235882	378.119	2.8626e-05	378.119	0.00207
									378.337	0.000509915	378.337	0.000168968	378.337	0.000358249	378.337	0.00109	378.337	0.000959528	378.337	0.000576968	378.337	0.00049177	378.337	0.00191	378.337	0.00227	378.337	0.00321	378.337	0.000655437	378.337	0.000574132	378.337	0.000970012	378.337	0.000534387	378.337	-1.77818e-05	378.337	3.97882e-05	378.337	-0.000737465	378.337	-8.86086e-05	378.337	-8.99425e-05	378.337	0.00201
									378.555	0.000577483	378.555	0.000165151	378.555	0.000311073	378.555	0.00107	378.555	0.000971848	378.555	0.000592149	378.555	0.000522839	378.555	0.00195	378.555	0.00238	378.555	0.00334	378.555	0.000616687	378.555	0.000552053	378.555	0.000861699	378.555	0.000567417	378.555	-0.000155135	378.555	4.31179e-05	378.555	-0.000670582	378.555	3.3199e-05	378.555	-0.000177563	378.555	0.00186
									378.773	0.000587221	378.773	0.000148868	378.773	0.000304868	378.773	0.00107	378.773	0.000976603	378.773	0.000614065	378.773	0.000521318	378.773	0.00199	378.773	0.0025	378.773	0.00347	378.773	0.00055247	378.773	0.000563231	378.773	0.000736585	378.773	0.000552103	378.773	-0.000322234	378.773	9.5631e-05	378.773	-0.000524119	378.773	0.000149083	378.773	-0.000242077	378.773	0.00173
									378.991	0.000627392	378.991	0.00013958	378.991	0.000305594	378.991	0.00103	378.991	0.0009095	378.991	0.000649486	378.991	0.000518005	378.991	0.00204	378.991	0.00263	378.991	0.00361	378.991	0.000473447	378.991	0.000582973	378.991	0.000583708	378.991	0.000483758	378.991	-0.000503597	378.991	0.000135819	378.991	-0.00033401	378.991	0.00027045	378.991	-0.000286969	378.991	0.00164
									379.209	0.00070243	379.209	0.000134948	379.209	0.000314231	379.209	0.001	379.209	0.000827618	379.209	0.00068976	379.209	0.000525929	379.209	0.00211	379.209	0.00276	379.209	0.00376	379.209	0.000367931	379.209	0.000631735	379.209	0.000454874	379.209	0.000393922	379.209	-0.000641798	379.209	0.000233235	379.209	-0.000155072	379.209	0.000307932	379.209	-0.000285621	379.209	0.0016
									379.427	0.000758194	379.427	0.000143396	379.427	0.000352253	379.427	0.000968115	379.427	0.000740829	379.427	0.000738789	379.427	0.000534445	379.427	0.00217	379.427	0.00289	379.427	0.0039	379.427	0.000237043	379.427	0.000689984	379.427	0.000339008	379.427	0.000262244	379.427	-0.000726202	379.427	0.000306833	379.427	5.4072e-05	379.427	0.000298379	379.427	-0.000229544	379.427	0.00157
									379.645	0.000823985	379.645	0.000168736	379.645	0.000411349	379.645	0.000954391	379.645	0.000659362	379.645	0.000750689	379.645	0.000556701	379.645	0.00219	379.645	0.00303	379.645	0.00402	379.645	0.000126213	379.645	0.000773735	379.645	0.000238069	379.645	0.000129288	379.645	-0.000758387	379.645	0.000399385	379.645	0.000267425	379.645	0.000267998	379.645	-0.000139519	379.645	0.00157
									379.863	0.000818249	379.863	0.000211808	379.863	0.000426527	379.863	0.000933012	379.863	0.000628057	379.863	0.000742496	379.863	0.000588804	379.863	0.00219	379.863	0.00316	379.863	0.0041	379.863	4.107e-05	379.863	0.000817756	379.863	0.000167976	379.863	-2.19269e-05	379.863	-0.000697806	379.863	0.000530704	379.863	0.000488859	379.863	0.00024315	379.863	-3.52532e-05	379.863	0.00153
									380.081	0.000744225	380.081	0.000282972	380.081	0.000417447	380.081	0.000860442	380.081	0.000613662	380.081	0.000727409	380.081	0.000627807	380.081	0.00218	380.081	0.00331	380.081	0.00415	380.081	1.83338e-05	380.081	0.000881755	380.081	0.000155558	380.081	-0.000154901	380.081	-0.000556571	380.081	0.000684332	380.081	0.000699801	380.081	0.000226899	380.081	8.61151e-05	380.081	0.0015
									380.299	0.000606502	380.299	0.000321987	380.299	0.000418707	380.299	0.000735384	380.299	0.000607395	380.299	0.000700985	380.299	0.000674338	380.299	0.00221	380.299	0.00345	380.299	0.0042	380.299	2.79471e-05	380.299	0.000934783	380.299	0.000146527	380.299	-0.000242095	380.299	-0.000360806	380.299	0.000804343	380.299	0.000783676	380.299	0.000269121	380.299	0.000247815	380.299	0.00147
									380.517	0.0004404	380.517	0.000375582	380.517	0.000447863	380.517	0.000607957	380.517	0.000608606	380.517	0.000669222	380.517	0.000706853	380.517	0.00225	380.517	0.0036	380.517	0.00426	380.517	0.000128365	380.517	0.00099999	380.517	0.000139955	380.517	-0.000284259	380.517	-0.000108414	380.517	0.000907261	380.517	0.000779164	380.517	0.000360614	380.517	0.000473259	380.517	0.00142
									380.735	0.000233713	380.735	0.000455525	380.735	0.000487127	380.735	0.000502997	380.735	0.00054338	380.735	0.00060013	380.735	0.000769391	380.735	0.0023	380.735	0.00374	380.735	0.00432	380.735	0.000250787	380.735	0.000983044	380.735	0.000133422	380.735	-0.000297888	380.735	0.00012567	380.735	0.000980298	380.735	0.000781165	380.735	0.000441086	380.735	0.000724415	380.735	0.00134
									380.953	3.44661e-05	380.953	0.000513224	380.953	0.00053867	380.953	0.000447121	380.953	0.000516271	380.953	0.000544797	380.953	0.000814627	380.953	0.00241	380.953	0.00387	380.953	0.00441	380.953	0.000413686	380.953	0.000939369	380.953	0.000154431	380.953	-0.000324607	380.953	0.000282428	380.953	0.00104	380.953	0.00072963	380.953	0.000536966	380.953	0.000963796	380.953	0.00132
									381.171	-6.76084e-05	381.171	0.000587415	381.171	0.000572997	381.171	0.000392873	381.171	0.000479862	381.171	0.000509375	381.171	0.000879407	381.171	0.00255	381.171	0.00399	381.171	0.00454	381.171	0.00054761	381.171	0.000852733	381.171	0.000180828	381.171	-0.000354273	381.171	0.000353242	381.171	0.00102	381.171	0.000588346	381.171	0.000662874	381.171	0.00115	381.171	0.00132
									381.388	-0.000107452	381.388	0.000641734	381.388	0.000582561	381.388	0.000356843	381.388	0.000447378	381.388	0.000494364	381.388	0.000946285	381.388	0.0027	381.388	0.00409	381.388	0.0047	381.388	0.000652383	381.388	0.000760468	381.388	0.00022371	381.388	-0.000378469	381.388	0.000381218	381.388	0.000983787	381.388	0.000417424	381.388	0.000750231	381.388	0.0013	381.388	0.0013
									381.606	-0.000109528	381.606	0.000669478	381.606	0.000598231	381.606	0.000329587	381.606	0.000424503	381.606	0.000485555	381.606	0.001	381.606	0.00285	381.606	0.0042	381.606	0.00488	381.606	0.000714973	381.606	0.000662041	381.606	0.000263851	381.606	-0.000436663	381.606	0.000365543	381.606	0.000838939	381.606	0.000231789	381.606	0.000868317	381.606	0.00139	381.606	0.00129
									381.824	-5.25653e-05	381.824	0.000682571	381.824	0.000599593	381.824	0.000321705	381.824	0.000429565	381.824	0.000470746	381.824	0.00107	381.824	0.00299	381.824	0.00431	381.824	0.00506	381.824	0.000761836	381.824	0.000537379	381.824	0.000276762	381.824	-0.000447385	381.824	0.000308531	381.824	0.000674428	381.824	6.22617e-05	381.824	0.00102	381.824	0.00142	381.824	0.00127
									382.042	2.39611e-05	382.042	0.000679311	382.042	0.000525097	382.042	0.000275275	382.042	0.000482443	382.042	0.000469774	382.042	0.00112	382.042	0.0031	382.042	0.00441	382.042	0.0052	382.042	0.000765184	382.042	0.000391792	382.042	0.000288265	382.042	-0.000463385	382.042	0.000260419	382.042	0.000487691	382.042	-8.64092e-05	382.042	0.00119	382.042	0.00138	382.042	0.00119
									382.26	0.000101479	382.26	0.000653519	382.26	0.000411332	382.26	0.000194001	382.26	0.000575549	382.26	0.000496579	382.26	0.00117	382.26	0.00317	382.26	0.00454	382.26	0.00532	382.26	0.000734541	382.26	0.000298759	382.26	0.000307865	382.26	-0.000466965	382.26	0.000217127	382.26	0.000290276	382.26	-0.000248712	382.26	0.00136	382.26	0.00126	382.26	0.00113
									382.478	0.000176806	382.478	0.00056919	382.478	0.000282986	382.478	8.55702e-05	382.478	0.00066925	382.478	0.000532437	382.478	0.00123	382.478	0.00325	382.478	0.00466	382.478	0.00544	382.478	0.000661674	382.478	0.000225411	382.478	0.000273017	382.478	-0.000440202	382.478	0.000192787	382.478	0.000103699	382.478	-0.000465223	382.478	0.00156	382.478	0.00113	382.478	0.00106
									382.695	0.000262322	382.695	0.000471302	382.695	0.000182913	382.695	1.10436e-05	382.695	0.000762086	382.695	0.000557945	382.695	0.00131	382.695	0.00331	382.695	0.00476	382.695	0.00553	382.695	0.000626518	382.695	0.000226159	382.695	0.000204408	382.695	-0.000381014	382.695	0.000180432	382.695	-5.42473e-05	382.695	-0.000612453	382.695	0.00172	382.695	0.00105	382.695	0.00105
									382.913	0.000308263	382.913	0.000382543	382.913	7.6508e-05	382.913	-1.96462e-05	382.913	0.000795221	382.913	0.000558789	382.913	0.00144	382.913	0.00338	382.913	0.00481	382.913	0.00559	382.913	0.000600457	382.913	0.000242981	382.913	0.000126354	382.913	-0.000305504	382.913	0.000130648	382.913	-0.000162795	382.913	-0.000642048	382.913	0.00178	382.913	0.00101	382.913	0.00109
									383.131	0.000348049	383.131	0.000317704	383.131	-1.65235e-05	383.131	-1.77733e-05	383.131	0.00082946	383.131	0.000578713	383.131	0.00155	383.131	0.00346	383.131	0.00484	383.131	0.00566	383.131	0.000580353	383.131	0.000323515	383.131	4.75322e-05	383.131	-0.000219144	383.131	5.3181e-05	383.131	-0.000213592	383.131	-0.00065321	383.131	0.00179	383.131	0.001	383.131	0.00123
									383.349	0.000391237	383.349	0.000303842	383.349	-7.65184e-05	383.349	1.83953e-06	383.349	0.000825715	383.349	0.00059814	383.349	0.00168	383.349	0.00352	383.349	0.00484	383.349	0.00573	383.349	0.000537256	383.349	0.0003949	383.349	-1.43209e-05	383.349	-0.000139343	383.349	-2.71666e-05	383.349	-0.000224899	383.349	-0.00062874	383.349	0.0017	383.349	0.00103	383.349	0.00135
									383.566	0.000434256	383.566	0.000302396	383.566	-0.000126347	383.566	5.18208e-05	383.566	0.000807143	383.566	0.000618336	383.566	0.00181	383.566	0.00357	383.566	0.00486	383.566	0.00579	383.566	0.000522184	383.566	0.000483481	383.566	-5.67931e-05	383.566	-6.18889e-05	383.566	-6.66714e-05	383.566	-0.000152205	383.566	-0.000531452	383.566	0.00152	383.566	0.00112	383.566	0.00148
									383.784	0.000436063	383.784	0.000321064	383.784	-0.000148892	383.784	0.000144524	383.784	0.000799018	383.784	0.00061547	383.784	0.00194	383.784	0.00361	383.784	0.00489	383.784	0.00585	383.784	0.00049254	383.784	0.000533077	383.784	-5.08862e-05	383.784	-1.1911e-05	383.784	-7.70008e-05	383.784	-6.06403e-05	383.784	-0.000402282	383.784	0.0013	383.784	0.00123	383.784	0.00163
									384.002	0.000434628	384.002	0.000398389	384.002	-0.000137205	384.002	0.000265386	384.002	0.000830729	384.002	0.000606582	384.002	0.00208	384.002	0.00364	384.002	0.00495	384.002	0.0059	384.002	0.000465508	384.002	0.000525425	384.002	-3.44486e-05	384.002	7.25321e-05	384.002	-6.52116e-05	384.002	0.000115419	384.002	-0.000218124	384.002	0.00106	384.002	0.00134	384.002	0.00175
									384.219	0.000404494	384.219	0.000466788	384.219	-0.000138309	384.219	0.000372732	384.219	0.000881618	384.219	0.000596707	384.219	0.00218	384.219	0.00369	384.219	0.00505	384.219	0.00594	384.219	0.000438972	384.219	0.000472526	384.219	3.10772e-05	384.219	0.000112482	384.219	1.23496e-05	384.219	0.000323293	384.219	-6.49171e-05	384.219	0.000800916	384.219	0.00139	384.219	0.00183
									384.437	0.000377761	384.437	0.000532395	384.437	-8.67037e-05	384.437	0.000458452	384.437	0.000921727	384.437	0.000582903	384.437	0.00227	384.437	0.00373	384.437	0.00517	384.437	0.006	384.437	0.000417594	384.437	0.00042934	384.437	0.000123045	384.437	0.000165737	384.437	0.000101889	384.437	0.000515728	384.437	3.48883e-05	384.437	0.000574934	384.437	0.0014	384.437	0.00192
									384.655	0.000370267	384.655	0.000534057	384.655	-1.71958e-05	384.655	0.000524561	384.655	0.000911859	384.655	0.000570536	384.655	0.00233	384.655	0.00381	384.655	0.00528	384.655	0.00609	384.655	0.000392518	384.655	0.000337742	384.655	0.0001759	384.655	0.00022348	384.655	0.000230381	384.655	0.0006916	384.655	8.20875e-05	384.655	0.000415149	384.655	0.00141	384.655	0.00195
									384.872	0.000377565	384.872	0.000519528	384.872	6.03768e-05	384.872	0.000581856	384.872	0.000855298	384.872	0.000532801	384.872	0.00239	384.872	0.00389	384.872	0.00537	384.872	0.00618	384.872	0.000392684	384.872	0.000280681	384.872	0.000200461	384.872	0.000276342	384.872	0.000354103	384.872	0.000845552	384.872	0.000183473	384.872	0.000278394	384.872	0.00143	384.872	0.00197
									385.09	0.0003729	385.09	0.000513408	385.09	0.000112512	385.09	0.000637692	385.09	0.000725629	385.09	0.000490211	385.09	0.00243	385.09	0.00401	385.09	0.00543	385.09	0.00629	385.09	0.000396807	385.09	0.000213711	385.09	0.000226922	385.09	0.000305098	385.09	0.000437635	385.09	0.000957563	385.09	0.000331117	385.09	0.00017872	385.09	0.00143	385.09	0.002
									385.308	0.000382546	385.308	0.000530564	385.308	0.000141245	385.308	0.000675342	385.308	0.000594611	385.308	0.000478827	385.308	0.00243	385.308	0.00413	385.308	0.00549	385.308	0.00647	385.308	0.000401872	385.308	0.000174113	385.308	0.000245954	385.308	0.000310533	385.308	0.000523753	385.308	0.000993738	385.308	0.000452633	385.308	0.000197988	385.308	0.00143	385.308	0.00208
									385.525	0.000413596	385.525	0.000565243	385.525	0.000189436	385.525	0.0006759	385.525	0.000453923	385.525	0.000469761	385.525	0.0024	385.525	0.00424	385.525	0.00557	385.525	0.00666	385.525	0.000392611	385.525	0.000112264	385.525	0.000266563	385.525	0.00031765	385.525	0.000554342	385.525	0.000960437	385.525	0.000556541	385.525	0.00027235	385.525	0.00146	385.525	0.00206
									385.743	0.000468014	385.743	0.000594236	385.743	0.000235842	385.743	0.000642903	385.743	0.000332091	385.743	0.000483608	385.743	0.00237	385.743	0.00439	385.743	0.00567	385.743	0.00686	385.743	0.00039277	385.743	7.8352e-05	385.743	0.000292026	385.743	0.00031573	385.743	0.000610969	385.743	0.000896279	385.743	0.000698038	385.743	0.000398648	385.743	0.00148	385.743	0.00206
									385.96	0.000531613	385.96	0.000608597	385.96	0.000293923	385.96	0.000611217	385.96	0.000281125	385.96	0.00049154	385.96	0.00234	385.96	0.00454	385.96	0.00578	385.96	0.00705	385.96	0.000366066	385.96	5.59505e-05	385.96	0.000340718	385.96	0.000271337	385.96	0.000656441	385.96	0.000796072	385.96	0.000803722	385.96	0.00051797	385.96	0.00148	385.96	0.0021
									386.178	0.000592223	386.178	0.000664856	386.178	0.000332986	386.178	0.000563419	386.178	0.000305237	386.178	0.000525643	386.178	0.00233	386.178	0.00468	386.178	0.00589	386.178	0.00725	386.178	0.000352016	386.178	2.67435e-05	386.178	0.000407242	386.178	0.000254583	386.178	0.000699477	386.178	0.000739385	386.178	0.000863664	386.178	0.000646243	386.178	0.00146	386.178	0.00217
									386.395	0.000645065	386.395	0.000668035	386.395	0.000316586	386.395	0.000490901	386.395	0.000372632	386.395	0.000564135	386.395	0.00231	386.395	0.00479	386.395	0.006	386.395	0.00739	386.395	0.00032429	386.395	5.23635e-05	386.395	0.000506382	386.395	0.000193561	386.395	0.000745627	386.395	0.000671703	386.395	0.000845162	386.395	0.000737012	386.395	0.00141	386.395	0.00227
									386.613	0.000676981	386.613	0.000671515	386.613	0.000336412	386.613	0.000413424	386.613	0.000459244	386.613	0.000621011	386.613	0.00231	386.613	0.00484	386.613	0.00608	386.613	0.0075	386.613	0.000298502	386.613	0.000127133	386.613	0.000591718	386.613	0.000181981	386.613	0.000751539	386.613	0.000605759	386.613	0.000785658	386.613	0.000811012	386.613	0.00137	386.613	0.00242
									386.83	0.000709414	386.83	0.000602454	386.83	0.000364184	386.83	0.000324607	386.83	0.000532415	386.83	0.000664749	386.83	0.00234	386.83	0.00487	386.83	0.0061	386.83	0.00757	386.83	0.000270169	386.83	0.000196871	386.83	0.000622131	386.83	0.000168258	386.83	0.000772771	386.83	0.000551206	386.83	0.00068045	386.83	0.000860831	386.83	0.00134	386.83	0.00253
									387.048	0.000719122	387.048	0.000535318	387.048	0.000402073	387.048	0.000261711	387.048	0.000606428	387.048	0.000690677	387.048	0.00241	387.048	0.00487	387.048	0.0061	387.048	0.00758	387.048	0.000243173	387.048	0.000309285	387.048	0.000634707	387.048	0.000174255	387.048	0.000759594	387.048	0.000528717	387.048	0.00063978	387.048	0.000879846	387.048	0.00135	387.048	0.00266
									387.265	0.000726922	387.265	0.00048298	387.265	0.000436563	387.265	0.000237149	387.265	0.000652499	387.265	0.000705695	387.265	0.00252	387.265	0.00488	387.265	0.00606	387.265	0.00757	387.265	0.000228129	387.265	0.000410936	387.265	0.000631382	387.265	0.000155219	387.265	0.000710543	387.265	0.000498752	387.265	0.000638533	387.265	0.000858036	387.265	0.00138	387.265	0.00278
									387.483	0.000738723	387.483	0.000476826	387.483	0.000463084	387.483	0.000214974	387.483	0.000681868	387.483	0.000736583	387.483	0.00261	387.483	0.00486	387.483	0.00603	387.483	0.00759	387.483	0.000196244	387.483	0.000509463	387.483	0.000614396	387.483	0.000161108	387.483	0.000629444	387.483	0.000456304	387.483	0.000656143	387.483	0.000904913	387.483	0.00145	387.483	0.00283
									387.7	0.000746225	387.7	0.000466499	387.7	0.000515681	387.7	0.000193116	387.7	0.00068273	387.7	0.000749206	387.7	0.0027	387.7	0.00484	387.7	0.00602	387.7	0.00758	387.7	0.000165035	387.7	0.000551648	387.7	0.000588159	387.7	0.000170878	387.7	0.00047274	387.7	0.000406479	387.7	0.000702541	387.7	0.000961769	387.7	0.00159	387.7	0.00278
									387.918	0.000778259	387.918	0.000450558	387.918	0.000564443	387.918	0.000159907	387.918	0.000694325	387.918	0.000752276	387.918	0.0028	387.918	0.00486	387.918	0.00602	387.918	0.00756	387.918	0.00013701	387.918	0.000572325	387.918	0.000543132	387.918	0.000135393	387.918	0.000300906	387.918	0.000378505	387.918	0.000796942	387.918	0.00103	387.918	0.00173	387.918	0.00276
									388.135	0.000815239	388.135	0.000468347	388.135	0.000588263	388.135	0.000186411	388.135	0.000717292	388.135	0.000725671	388.135	0.00287	388.135	0.00489	388.135	0.00601	388.135	0.00753	388.135	9.53038e-05	388.135	0.000558867	388.135	0.000497808	388.135	8.47241e-05	388.135	0.00010967	388.135	0.000357073	388.135	0.000836431	388.135	0.0011	388.135	0.00181	388.135	0.00273
									388.353	0.000828313	388.353	0.000542638	388.353	0.000557154	388.353	0.000224462	388.353	0.000743352	388.353	0.000685824	388.353	0.00293	388.353	0.00494	388.353	0.00604	388.353	0.0075	388.353	8.42912e-05	388.353	0.000505362	388.353	0.000446976	388.353	5.13397e-05	388.353	-5.61269e-05	388.353	0.000410205	388.353	0.00088588	388.353	0.0012	388.353	0.00187	388.353	0.00269
									388.57	0.000832368	388.57	0.000593878	388.57	0.000460432	388.57	0.000270209	388.57	0.000750235	388.57	0.000636151	388.57	0.00294	388.57	0.00498	388.57	0.00607	388.57	0.00747	388.57	6.64985e-05	388.57	0.00046525	388.57	0.0003834	388.57	-9.77762e-06	388.57	-0.000204578	388.57	0.000492493	388.57	0.000897331	388.57	0.00127	388.57	0.00186	388.57	0.00263
									388.787	0.000834591	388.787	0.000646094	388.787	0.000356705	388.787	0.000304361	388.787	0.00073383	388.787	0.000587207	388.787	0.00294	388.787	0.005	388.787	0.00608	388.787	0.00748	388.787	7.87739e-05	388.787	0.000429587	388.787	0.00027689	388.787	1.41132e-06	388.787	-0.000338081	388.787	0.000579327	388.787	0.00090193	388.787	0.00136	388.787	0.00183	388.787	0.00254
									389.005	0.000842053	389.005	0.000641604	389.005	0.000244986	389.005	0.000322962	389.005	0.000676965	389.005	0.000528437	389.005	0.0029	389.005	0.00503	389.005	0.00606	389.005	0.0075	389.005	0.000122095	389.005	0.000376345	389.005	0.000159221	389.005	1.12966e-05	389.005	-0.000396244	389.005	0.000653693	389.005	0.000910929	389.005	0.00148	389.005	0.00183	389.005	0.00242
									389.222	0.000821424	389.222	0.000615067	389.222	0.000140618	389.222	0.000345053	389.222	0.000607193	389.222	0.00047731	389.222	0.00288	389.222	0.00509	389.222	0.00607	389.222	0.00756	389.222	0.000158595	389.222	0.000360842	389.222	6.50962e-05	389.222	6.80231e-05	389.222	-0.000434384	389.222	0.000708765	389.222	0.000967831	389.222	0.00165	389.222	0.00186	389.222	0.00235
									389.439	0.000814218	389.439	0.000579519	389.439	5.06767e-05	389.439	0.000360136	389.439	0.000508479	389.439	0.000432152	389.439	0.00283	389.439	0.00514	389.439	0.0061	389.439	0.00767	389.439	0.00021419	389.439	0.000336536	389.439	-1.57521e-05	389.439	0.000125288	389.439	-0.000401815	389.439	0.000716461	389.439	0.00106	389.439	0.00181	389.439	0.00194	389.439	0.00228
									389.657	0.000807333	389.657	0.000543663	389.657	-1.91515e-05	389.657	0.000352111	389.657	0.000400898	389.657	0.000413073	389.657	0.00278	389.657	0.00518	389.657	0.00615	389.657	0.00783	389.657	0.000278908	389.657	0.000314571	389.657	-4.90602e-05	389.657	0.000206956	389.657	-0.000349612	389.657	0.00068998	389.657	0.00115	389.657	0.00201	389.657	0.0021	389.657	0.00223
									389.874	0.000801733	389.874	0.000474924	389.874	-4.86442e-05	389.874	0.000304265	389.874	0.000296004	389.874	0.000395175	389.874	0.00276	389.874	0.00519	389.874	0.00622	389.874	0.00798	389.874	0.000312788	389.874	0.000261753	389.874	-5.02636e-05	389.874	0.000295824	389.874	-0.00033283	389.874	0.000650394	389.874	0.00122	389.874	0.00218	389.874	0.00232	389.874	0.00223
									390.091	0.000810587	390.091	0.000372905	390.091	-4.76754e-05	390.091	0.000237217	390.091	0.000232511	390.091	0.000403635	390.091	0.00279	390.091	0.00522	390.091	0.0063	390.091	0.00811	390.091	0.000314506	390.091	0.000239537	390.091	-2.3788e-05	390.091	0.000360239	390.091	-0.000288705	390.091	0.000617464	390.091	0.00126	390.091	0.00231	390.091	0.00254	390.091	0.00233
									390.309	0.000772972	390.309	0.000274828	390.309	-4.09108e-05	390.309	0.000186959	390.309	0.000170863	390.309	0.000431323	390.309	0.00282	390.309	0.00522	390.309	0.00639	390.309	0.00822	390.309	0.000274699	390.309	0.000220804	390.309	2.11599e-05	390.309	0.000403428	390.309	-0.000225864	390.309	0.000626465	390.309	0.00125	390.309	0.00234	390.309	0.00271	390.309	0.00248
									390.526	0.000721777	390.526	0.000176272	390.526	-2.11492e-05	390.526	0.000142139	390.526	0.000118697	390.526	0.000460083	390.526	0.00288	390.526	0.00521	390.526	0.00652	390.526	0.0083	390.526	0.000217652	390.526	0.000185494	390.526	5.89729e-05	390.526	0.000440072	390.526	-0.000140289	390.526	0.00068999	390.526	0.00124	390.526	0.00233	390.526	0.00285	390.526	0.00266
									390.743	0.000648469	390.743	6.76382e-05	390.743	1.00484e-06	390.743	9.38946e-05	390.743	8.00867e-05	390.743	0.000477909	390.743	0.00294	390.743	0.00517	390.743	0.00666	390.743	0.00836	390.743	0.000122159	390.743	0.000148629	390.743	0.000100581	390.743	0.000474687	390.743	-4.80502e-05	390.743	0.000748136	390.743	0.00119	390.743	0.00223	390.743	0.00291	390.743	0.00281
									390.96	0.000588934	390.96	-5.871e-06	390.96	5.50551e-05	390.96	5.59963e-05	390.96	7.2103e-05	390.96	0.000505552	390.96	0.00303	390.96	0.00511	390.96	0.00682	390.96	0.0084	390.96	1.96698e-05	390.96	0.000130471	390.96	0.0001324	390.96	0.000541631	390.96	2.49569e-05	390.96	0.000801722	390.96	0.00114	390.96	0.0021	390.96	0.00289	390.96	0.00293
									391.178	0.000531509	391.178	-0.000106665	391.178	0.00012936	391.178	4.18382e-05	391.178	7.67614e-05	391.178	0.000518704	391.178	0.00311	391.178	0.00508	391.178	0.00699	391.178	0.0084	391.178	-7.89001e-05	391.178	0.000103592	391.178	0.000175343	391.178	0.000551739	391.178	0.000100037	391.178	0.00083696	391.178	0.0011	391.178	0.002	391.178	0.00287	391.178	0.00298
									391.395	0.000466246	391.395	-0.000177725	391.395	0.000223738	391.395	4.66365e-05	391.395	0.000105367	391.395	0.000516723	391.395	0.0032	391.395	0.00506	391.395	0.00719	391.395	0.00838	391.395	-0.000177737	391.395	8.91252e-05	391.395	0.000244435	391.395	0.000582177	391.395	0.000143978	391.395	0.000863619	391.395	0.00114	391.395	0.00195	391.395	0.00283	391.395	0.00302
									391.612	0.000413641	391.612	-0.00019619	391.612	0.000328599	391.612	6.5478e-05	391.612	0.000140087	391.612	0.000500728	391.612	0.00328	391.612	0.00509	391.612	0.00734	391.612	0.00838	391.612	-0.000218308	391.612	6.41099e-05	391.612	0.000316195	391.612	0.000572603	391.612	0.000195817	391.612	0.000856334	391.612	0.00119	391.612	0.00191	391.612	0.00277	391.612	0.00308
									391.829	0.00036526	391.829	-0.000166765	391.829	0.000435704	391.829	8.62469e-05	391.829	0.000171529	391.829	0.000469962	391.829	0.00334	391.829	0.00513	391.829	0.00749	391.829	0.00839	391.829	-0.000223412	391.829	7.75058e-05	391.829	0.000411409	391.829	0.000581929	391.829	0.000196925	391.829	0.000839299	391.829	0.00125	391.829	0.00196	391.829	0.00278	391.829	0.00312
									392.046	0.000300988	392.046	-0.000108954	392.046	0.000557458	392.046	5.93744e-05	392.046	0.000198787	392.046	0.000440479	392.046	0.0034	392.046	0.00519	392.046	0.00761	392.046	0.00837	392.046	-0.000220448	392.046	9.53945e-05	392.046	0.00051624	392.046	0.000588057	392.046	0.00013432	392.046	0.000827161	392.046	0.00129	392.046	0.00203	392.046	0.00279	392.046	0.00321
									392.264	0.000260299	392.264	-1.46744e-05	392.264	0.000658613	392.264	3.5742e-05	392.264	0.000205656	392.264	0.000424526	392.264	0.00344	392.264	0.00531	392.264	0.0077	392.264	0.00835	392.264	-0.000170394	392.264	0.000139932	392.264	0.000624257	392.264	0.000566827	392.264	5.98609e-05	392.264	0.000848551	392.264	0.00131	392.264	0.00214	392.264	0.0028	392.264	0.00337
									392.481	0.000192403	392.481	0.000106323	392.481	0.000722705	392.481	9.23426e-06	392.481	0.00018754	392.481	0.000419876	392.481	0.00347	392.481	0.00539	392.481	0.00777	392.481	0.00834	392.481	-9.75002e-05	392.481	0.00019619	392.481	0.000699414	392.481	0.000570903	392.481	-6.02323e-06	392.481	0.000875729	392.481	0.00129	392.481	0.00224	392.481	0.00274	392.481	0.00355
									392.698	0.000147866	392.698	0.000221559	392.698	0.000775218	392.698	7.59743e-06	392.698	0.000183207	392.698	0.000416143	392.698	0.00351	392.698	0.00549	392.698	0.00783	392.698	0.00837	392.698	-8.80863e-06	392.698	0.000231982	392.698	0.000723393	392.698	0.000580793	392.698	-5.89459e-05	392.698	0.000880446	392.698	0.00128	392.698	0.0024	392.698	0.00271	392.698	0.00376
									392.915	0.000120872	392.915	0.000334638	392.915	0.000791859	392.915	1.57122e-05	392.915	0.000216302	392.915	0.000428878	392.915	0.00355	392.915	0.00556	392.915	0.00785	392.915	0.00847	392.915	4.75925e-05	392.915	0.000284448	392.915	0.000719529	392.915	0.000585949	392.915	-8.25754e-05	392.915	0.0008706	392.915	0.00125	392.915	0.00251	392.915	0.00265	392.915	0.00394
									393.132	0.000138467	393.132	0.000436519	393.132	0.000818214	393.132	5.6833e-05	393.132	0.000263776	393.132	0.000460802	393.132	0.00364	393.132	0.00564	393.132	0.00784	393.132	0.00861	393.132	0.000128433	393.132	0.000338527	393.132	0.000696604	393.132	0.000593122	393.132	-9.56627e-05	393.132	0.000866565	393.132	0.00121	393.132	0.00263	393.132	0.00264	393.132	0.00411
									393.349	0.0001881	393.349	0.000488	393.349	0.000852887	393.349	0.000112367	393.349	0.00032315	393.349	0.000495918	393.349	0.00374	393.349	0.00571	393.349	0.0078	393.349	0.00877	393.349	0.000190321	393.349	0.000392166	393.349	0.000687881	393.349	0.000534243	393.349	-9.57827e-05	393.349	0.000842324	393.349	0.00119	393.349	0.00272	393.349	0.00267	393.349	0.00422
									393.566	0.000248471	393.566	0.000502284	393.566	0.000901133	393.566	0.000187194	393.566	0.000388957	393.566	0.000548092	393.566	0.00383	393.566	0.00574	393.566	0.00772	393.566	0.00895	393.566	0.00025803	393.566	0.000418972	393.566	0.000678849	393.566	0.00049217	393.566	-7.5335e-05	393.566	0.00081171	393.566	0.00119	393.566	0.0028	393.566	0.00273	393.566	0.00431
									393.783	0.000301276	393.783	0.000479294	393.783	0.000938293	393.783	0.000257808	393.783	0.000444446	393.783	0.000600855	393.783	0.00391	393.783	0.00576	393.783	0.00761	393.783	0.00915	393.783	0.000334261	393.783	0.000461208	393.783	0.000649586	393.783	0.000406422	393.783	-1.98624e-05	393.783	0.00073099	393.783	0.00116	393.783	0.00282	393.783	0.00283	393.783	0.00441
									394	0.000351671	394	0.000459151	394	0.000957058	394	0.000311699	394	0.000481209	394	0.000650495	394	0.00396	394	0.00575	394	0.00752	394	0.00936	394	0.000390764	394	0.000522002	394	0.000640453	394	0.000342417	394	4.93959e-06	394	0.000649965	394	0.0011	394	0.00288	394	0.00305	394	0.00448
									394.217	0.000346791	394.217	0.000418755	394.217	0.000922083	394.217	0.000295363	394.217	0.000513181	394.217	0.000693259	394.217	0.00399	394.217	0.00573	394.217	0.00746	394.217	0.0095	394.217	0.000435231	394.217	0.000545865	394.217	0.000629703	394.217	0.000297351	394.217	-9.36236e-06	394.217	0.000584714	394.217	0.000992377	394.217	0.00293	394.217	0.00323	394.217	0.00456
									394.434	0.000349433	394.434	0.000392557	394.434	0.000874123	394.434	0.000315003	394.434	0.000523747	394.434	0.000732797	394.434	0.00401	394.434	0.00574	394.434	0.00745	394.434	0.0096	394.434	0.000503148	394.434	0.000554397	394.434	0.000610168	394.434	0.000302058	394.434	-4.06812e-05	394.434	0.000540923	394.434	0.00086254	394.434	0.00301	394.434	0.00339	394.434	0.00465
									394.651	0.0003071	394.651	0.00035392	394.651	0.00079304	394.651	0.000339034	394.651	0.000521705	394.651	0.000765485	394.651	0.00401	394.651	0.00574	394.651	0.0075	394.651	0.00965	394.651	0.000537552	394.651	0.000550628	394.651	0.00053373	394.651	0.000361366	394.651	-3.8261e-05	394.651	0.000505283	394.651	0.000764588	394.651	0.00311	394.651	0.00348	394.651	0.00468
									394.868	0.000258249	394.868	0.000308369	394.868	0.000728221	394.868	0.000388166	394.868	0.000558551	394.868	0.000772587	394.868	0.00402	394.868	0.00577	394.868	0.0076	394.868	0.00969	394.868	0.000564492	394.868	0.000512423	394.868	0.000413699	394.868	0.000448927	394.868	-3.53331e-05	394.868	0.000434425	394.868	0.000691002	394.868	0.00324	394.868	0.00359	394.868	0.00467
									395.085	0.000166549	395.085	0.000293688	395.085	0.000620945	395.085	0.000471736	395.085	0.000621159	395.085	0.000780621	395.085	0.00402	395.085	0.00582	395.085	0.00772	395.085	0.00972	395.085	0.000560146	395.085	0.000470535	395.085	0.000291585	395.085	0.000562857	395.085	4.81906e-06	395.085	0.000411811	395.085	0.000603596	395.085	0.00335	395.085	0.00366	395.085	0.00468
									395.302	7.59112e-05	395.302	0.000268344	395.302	0.000526159	395.302	0.000591319	395.302	0.000671989	395.302	0.000777201	395.302	0.00402	395.302	0.00591	395.302	0.00783	395.302	0.00973	395.302	0.000570752	395.302	0.000433409	395.302	0.000167485	395.302	0.000672249	395.302	2.04635e-05	395.302	0.00046043	395.302	0.00055269	395.302	0.00348	395.302	0.00375	395.302	0.00472
									395.519	-2.72179e-05	395.519	0.000221957	395.519	0.000439339	395.519	0.00069729	395.519	0.000706943	395.519	0.000756177	395.519	0.004	395.519	0.00602	395.519	0.00792	395.519	0.00974	395.519	0.000571836	395.519	0.000378076	395.519	6.11139e-05	395.519	0.000756647	395.519	3.20028e-05	395.519	0.000513585	395.519	0.000584265	395.519	0.00358	395.519	0.00384	395.519	0.00471
									395.736	-0.000128283	395.736	0.00016344	395.736	0.000371196	395.736	0.000790372	395.736	0.000724561	395.736	0.000732738	395.736	0.00396	395.736	0.00612	395.736	0.00797	395.736	0.00973	395.736	0.0006032	395.736	0.000314153	395.736	-3.24287e-05	395.736	0.000824726	395.736	8.30305e-05	395.736	0.000579654	395.736	0.000662089	395.736	0.00363	395.736	0.00392	395.736	0.00473
									395.953	-0.00023338	395.953	0.000115371	395.953	0.000328743	395.953	0.000885217	395.953	0.000708936	395.953	0.000717197	395.953	0.00393	395.953	0.00622	395.953	0.00802	395.953	0.00974	395.953	0.00061498	395.953	0.000289777	395.953	-0.000106666	395.953	0.000830083	395.953	0.00015767	395.953	0.000651437	395.953	0.000781253	395.953	0.0036	395.953	0.00403	395.953	0.00483
									396.17	-0.00029936	396.17	7.38608e-05	396.17	0.000312924	396.17	0.000948027	396.17	0.000657046	396.17	0.000693743	396.17	0.00389	396.17	0.0063	396.17	0.00805	396.17	0.00979	396.17	0.00063919	396.17	0.000304603	396.17	-0.000124951	396.17	0.000808958	396.17	0.000176399	396.17	0.000740401	396.17	0.000939232	396.17	0.0036	396.17	0.00422	396.17	0.00495
									396.387	-0.00033135	396.387	3.44306e-05	396.387	0.000282439	396.387	0.00094614	396.387	0.000585717	396.387	0.000692767	396.387	0.00387	396.387	0.00635	396.387	0.00809	396.387	0.00983	396.387	0.000661373	396.387	0.000329798	396.387	-0.000135339	396.387	0.000744762	396.387	0.000179165	396.387	0.000828371	396.387	0.00114	396.387	0.0036	396.387	0.00435	396.387	0.00512
									396.604	-0.000271973	396.604	1.16848e-06	396.604	0.000280846	396.604	0.001	396.604	0.000487903	396.604	0.000715572	396.604	0.00388	396.604	0.00641	396.604	0.00814	396.604	0.00993	396.604	0.000673419	396.604	0.000384445	396.604	-0.000153841	396.604	0.000642267	396.604	0.000201517	396.604	0.000887666	396.604	0.00141	396.604	0.00364	396.604	0.00447	396.604	0.00534
									396.82	-0.000184419	396.82	-4.69841e-05	396.82	0.000292514	396.82	0.00102	396.82	0.000421304	396.82	0.00074388	396.82	0.00393	396.82	0.00644	396.82	0.00818	396.82	0.01005	396.82	0.000612769	396.82	0.000454046	396.82	-0.000193932	396.82	0.00051273	396.82	0.000256024	396.82	0.000909299	396.82	0.00175	396.82	0.00368	396.82	0.00454	396.82	0.00557
									397.037	-5.83396e-05	397.037	-8.16093e-05	397.037	0.000319605	397.037	0.00108	397.037	0.000417001	397.037	0.000752591	397.037	0.00405	397.037	0.00645	397.037	0.00822	397.037	0.0102	397.037	0.000554245	397.037	0.000519995	397.037	-0.000215386	397.037	0.000354997	397.037	0.000299994	397.037	0.000847328	397.037	0.00209	397.037	0.00373	397.037	0.00467	397.037	0.00583
									397.254	4.43008e-05	397.254	-0.000108043	397.254	0.000329074	397.254	0.00115	397.254	0.000442293	397.254	0.000763705	397.254	0.0042	397.254	0.00648	397.254	0.00828	397.254	0.01038	397.254	0.000471486	397.254	0.000592832	397.254	-0.000208586	397.254	0.000194323	397.254	0.000356642	397.254	0.000772983	397.254	0.00238	397.254	0.00378	397.254	0.00477	397.254	0.0061
									397.471	0.000175818	397.471	-0.000159654	397.471	0.000359377	397.471	0.00122	397.471	0.000481371	397.471	0.000764183	397.471	0.00437	397.471	0.00653	397.471	0.00833	397.471	0.01056	397.471	0.000416271	397.471	0.000664305	397.471	-0.000188561	397.471	4.86491e-05	397.471	0.000369719	397.471	0.000719783	397.471	0.00264	397.471	0.00382	397.471	0.00486	397.471	0.00634
									397.688	0.000290564	397.688	-0.000199126	397.688	0.00039495	397.688	0.00123	397.688	0.000530624	397.688	0.000740927	397.688	0.00451	397.688	0.00661	397.688	0.00838	397.688	0.01075	397.688	0.000358033	397.688	0.000699807	397.688	-0.000146357	397.688	-7.07013e-05	397.688	0.000363051	397.688	0.000612641	397.688	0.00288	397.688	0.00383	397.688	0.00497	397.688	0.00649
									397.905	0.000353776	397.905	-0.000206329	397.905	0.000446341	397.905	0.00124	397.905	0.000588409	397.905	0.000696269	397.905	0.00464	397.905	0.00669	397.905	0.00845	397.905	0.01092	397.905	0.000327227	397.905	0.000699119	397.905	-8.21431e-05	397.905	-0.000132649	397.905	0.000363818	397.905	0.000490524	397.905	0.00305	397.905	0.00387	397.905	0.00508	397.905	0.00661
									398.121	0.000367205	398.121	-0.000186794	398.121	0.000478581	398.121	0.00122	398.121	0.000635413	398.121	0.000615186	398.121	0.00475	398.121	0.00682	398.121	0.00859	398.121	0.01107	398.121	0.000306249	398.121	0.000724711	398.121	-8.51396e-07	398.121	-0.000130444	398.121	0.000319627	398.121	0.000355128	398.121	0.00315	398.121	0.00391	398.121	0.00522	398.121	0.00668
									398.338	0.000381945	398.338	-0.000155011	398.338	0.00048964	398.338	0.00111	398.338	0.000663471	398.338	0.000507095	398.338	0.00483	398.338	0.00694	398.338	0.00881	398.338	0.01121	398.338	0.000332323	398.338	0.000748874	398.338	0.000108394	398.338	-5.05442e-05	398.338	0.000213348	398.338	0.00021623	398.338	0.00319	398.338	0.00401	398.338	0.00536	398.338	0.00668
									398.555	0.000395485	398.555	-9.30431e-05	398.555	0.000445541	398.555	0.000943551	398.555	0.00067506	398.555	0.000402794	398.555	0.0049	398.555	0.00708	398.555	0.00905	398.555	0.01128	398.555	0.000381247	398.555	0.000751308	398.555	0.000184353	398.555	8.80433e-05	398.555	7.46817e-05	398.555	8.25489e-05	398.555	0.00319	398.555	0.00417	398.555	0.00543	398.555	0.00663
									398.772	0.000434711	398.772	-2.94417e-05	398.772	0.000409638	398.772	0.000813465	398.772	0.000645856	398.772	0.000309885	398.772	0.00497	398.772	0.00723	398.772	0.00928	398.772	0.01134	398.772	0.000410345	398.772	0.000761751	398.772	0.000217509	398.772	0.000280683	398.772	-2.68817e-05	398.772	-3.70286e-05	398.772	0.00322	398.772	0.0044	398.772	0.00552	398.772	0.00659
									398.988	0.00044107	398.988	-2.49125e-06	398.988	0.000367174	398.988	0.000639228	398.988	0.000620754	398.988	0.00021528	398.988	0.00504	398.988	0.00736	398.988	0.00948	398.988	0.01135	398.988	0.000406196	398.988	0.000771179	398.988	0.000197672	398.988	0.000480774	398.988	-9.24233e-05	398.988	-0.000158604	398.988	0.00328	398.988	0.00465	398.988	0.00561	398.988	0.00652
									399.205	0.000409004	399.205	1.80536e-05	399.205	0.000294803	399.205	0.0004859	399.205	0.000589449	399.205	0.000108486	399.205	0.00512	399.205	0.0075	399.205	0.00964	399.205	0.01132	399.205	0.000404949	399.205	0.000746336	399.205	0.00015387	399.205	0.000649662	399.205	-0.000144661	399.205	-0.00028659	399.205	0.0033	399.205	0.00489	399.205	0.00571	399.205	0.00648
									399.422	0.000334906	399.422	1.71773e-05	399.422	0.000200927	399.422	0.000340668	399.422	0.00052541	399.422	3.8017e-05	399.422	0.00518	399.422	0.00762	399.422	0.00976	399.422	0.01129	399.422	0.000374428	399.422	0.000709776	399.422	9.45898e-05	399.422	0.000781071	399.422	-0.000154465	399.422	-0.000382661	399.422	0.00331	399.422	0.0051	399.422	0.00578	399.422	0.00648
									399.638	0.000269998	399.638	2.9086e-05	399.638	0.000141628	399.638	0.000203401	399.638	0.00047317	399.638	-1.11115e-05	399.638	0.00524	399.638	0.00774	399.638	0.00983	399.638	0.01127	399.638	0.000388789	399.638	0.000669326	399.638	2.02094e-05	399.638	0.000861206	399.638	-0.00015731	399.638	-0.000426209	399.638	0.00331	399.638	0.00527	399.638	0.00583	399.638	0.0065
									399.855	0.000167458	399.855	6.17308e-05	399.855	0.00010003	399.855	7.74472e-05	399.855	0.000410667	399.855	-2.83651e-05	399.855	0.00532	399.855	0.00782	399.855	0.00985	399.855	0.01129	399.855	0.000375675	399.855	0.000618332	399.855	-5.82319e-05	399.855	0.000889582	399.855	-0.000146023	399.855	-0.00048203	399.855	0.00337	399.855	0.00538	399.855	0.00596	399.855	0.00652
									400.072	2.88904e-05	400.072	0.000116997	400.072	0.000107303	400.072	-2.01196e-05	400.072	0.000347981	400.072	-7.37039e-06	400.072	0.00537	400.072	0.00787	400.072	0.00989	400.072	0.0113	400.072	0.000378612	400.072	0.000573022	400.072	-0.000118914	400.072	0.000864314	400.072	-0.000111431	400.072	-0.000495075	400.072	0.00343	400.072	0.00548	400.072	0.00613	400.072	0.00659
									400.288	-0.00010929	400.288	0.00018611	400.288	0.00011989	400.288	-9.11897e-05	400.288	0.000288061	400.288	3.92644e-05	400.288	0.00544	400.288	0.00791	400.288	0.00993	400.288	0.01138	400.288	0.00036511	400.288	0.000544749	400.288	-0.000180157	400.288	0.000815922	400.288	-8.74779e-05	400.288	-0.00046782	400.288	0.00358	400.288	0.00553	400.288	0.00633	400.288	0.00671
									400.505	-0.00021321	400.505	0.000256452	400.505	0.000160924	400.505	-0.000139319	400.505	0.000247706	400.505	0.000138438	400.505	0.00552	400.505	0.00793	400.505	0.01002	400.505	0.01154	400.505	0.000351081	400.505	0.000525377	400.505	-0.000228993	400.505	0.000752604	400.505	-7.70399e-05	400.505	-0.00039324	400.505	0.00377	400.505	0.0056	400.505	0.00656	400.505	0.00688
									400.722	-0.00026953	400.722	0.000346271	400.722	0.000211666	400.722	-0.000123076	400.722	0.000263928	400.722	0.000280039	400.722	0.00563	400.722	0.00797	400.722	0.01011	400.722	0.01174	400.722	0.00030835	400.722	0.000535468	400.722	-0.000294023	400.722	0.000673747	400.722	-4.57743e-05	400.722	-0.000297494	400.722	0.00401	400.722	0.00569	400.722	0.00678	400.722	0.0071
									400.938	-0.00026088	400.938	0.000431796	400.938	0.00029357	400.938	-2.43797e-05	400.938	0.000284908	400.938	0.000458478	400.938	0.00575	400.938	0.00804	400.938	0.01021	400.938	0.012	400.938	0.000233908	400.938	0.000593183	400.938	-0.000335487	400.938	0.000581221	400.938	3.43122e-05	400.938	-0.000185304	400.938	0.00429	400.938	0.00582	400.938	0.00704	400.938	0.00739
									401.155	-0.000234075	401.155	0.000450269	401.155	0.00035968	401.155	6.31898e-05	401.155	0.000312057	401.155	0.000621534	401.155	0.00586	401.155	0.00813	401.155	0.01035	401.155	0.01227	401.155	0.00013708	401.155	0.000641355	401.155	-0.000361313	401.155	0.000495813	401.155	0.00012125	401.155	-8.56133e-05	401.155	0.00453	401.155	0.00594	401.155	0.00729	401.155	0.00772
									401.371	-0.000194357	401.371	0.000448451	401.371	0.000416481	401.371	0.000187222	401.371	0.000337471	401.371	0.000762654	401.371	0.00599	401.371	0.00827	401.371	0.01051	401.371	0.01256	401.371	6.43156e-05	401.371	0.000678814	401.371	-0.000333363	401.371	0.000432245	401.371	0.000218677	401.371	-4.0205e-05	401.371	0.00469	401.371	0.00606	401.371	0.00752	401.371	0.00812
									401.588	-0.000120553	401.588	0.000438081	401.588	0.000477095	401.588	0.000326509	401.588	0.000384291	401.588	0.000900792	401.588	0.00608	401.588	0.00846	401.588	0.01069	401.588	0.01289	401.588	-5.94151e-06	401.588	0.000708701	401.588	-0.000265897	401.588	0.000362154	401.588	0.000307975	401.588	2.97976e-05	401.588	0.00482	401.588	0.0062	401.588	0.0077	401.588	0.00856
									401.804	-2.35642e-05	401.804	0.000449412	401.804	0.000542512	401.804	0.000438544	401.804	0.000477786	401.804	0.000997543	401.804	0.00619	401.804	0.00867	401.804	0.0109	401.804	0.01326	401.804	-3.07554e-05	401.804	0.00073701	401.804	-0.000154071	401.804	0.000303045	401.804	0.00038119	401.804	0.000130619	401.804	0.0049	401.804	0.00634	401.804	0.00792	401.804	0.00899
									402.021	6.40171e-05	402.021	0.000472131	402.021	0.000574856	402.021	0.000524625	402.021	0.000540588	402.021	0.00105	402.021	0.0063	402.021	0.00891	402.021	0.01114	402.021	0.01362	402.021	-6.1375e-05	402.021	0.000741974	402.021	-3.9225e-05	402.021	0.000260516	402.021	0.000421192	402.021	0.000196595	402.021	0.00495	402.021	0.00652	402.021	0.00819	402.021	0.00942
									402.238	0.000152267	402.238	0.000449532	402.238	0.00062741	402.238	0.000585755	402.238	0.000601692	402.238	0.00108	402.238	0.00638	402.238	0.00913	402.238	0.01143	402.238	0.01397	402.238	-7.97943e-05	402.238	0.000754233	402.238	0.000114347	402.238	0.000243906	402.238	0.000431331	402.238	0.000286854	402.238	0.00495	402.238	0.00669	402.238	0.00844	402.238	0.00988
									402.454	0.000240471	402.454	0.00039435	402.454	0.000652143	402.454	0.000638861	402.454	0.000603138	402.454	0.00108	402.454	0.00645	402.454	0.00936	402.454	0.01168	402.454	0.01434	402.454	-8.99599e-05	402.454	0.00076378	402.454	0.000242346	402.454	0.000255894	402.454	0.000429346	402.454	0.000349729	402.454	0.00497	402.454	0.00683	402.454	0.00868	402.454	0.0103
									402.67	0.000344921	402.67	0.000300618	402.67	0.000663652	402.67	0.000644664	402.67	0.000612488	402.67	0.00107	402.67	0.00653	402.67	0.00957	402.67	0.01196	402.67	0.0147	402.67	-8.03661e-05	402.67	0.000790175	402.67	0.000349507	402.67	0.000274399	402.67	0.000420471	402.67	0.00039639	402.67	0.00498	402.67	0.007	402.67	0.00895	402.67	0.01073
									402.887	0.000443421	402.887	0.000206969	402.887	0.000644167	402.887	0.000643398	402.887	0.00061835	402.887	0.00104	402.887	0.00662	402.887	0.00979	402.887	0.01219	402.887	0.01505	402.887	-8.85557e-05	402.887	0.00082435	402.887	0.000412712	402.887	0.000285891	402.887	0.000399081	402.887	0.000454321	402.887	0.00503	402.887	0.00718	402.887	0.00922	402.887	0.0111
									403.103	0.000552402	403.103	8.79536e-05	403.103	0.000611113	403.103	0.000659845	403.103	0.000602287	403.103	0.001	403.103	0.00673	403.103	0.01	403.103	0.0124	403.103	0.01538	403.103	-8.11525e-05	403.103	0.000842701	403.103	0.000473966	403.103	0.000286299	403.103	0.000390946	403.103	0.000505883	403.103	0.00508	403.103	0.00741	403.103	0.00953	403.103	0.01147
									403.32	0.00064321	403.32	-8.64427e-05	403.32	0.000569697	403.32	0.000657642	403.32	0.000548688	403.32	0.000951488	403.32	0.00684	403.32	0.01018	403.32	0.01263	403.32	0.01567	403.32	-4.60223e-05	403.32	0.000808337	403.32	0.000506072	403.32	0.000283724	403.32	0.00036121	403.32	0.000500975	403.32	0.00514	403.32	0.00768	403.32	0.00983	403.32	0.01178
									403.536	0.000697908	403.536	-0.000216271	403.536	0.000536067	403.536	0.000652967	403.536	0.000470229	403.536	0.000899412	403.536	0.00699	403.536	0.01037	403.536	0.01285	403.536	0.01594	403.536	1.9194e-05	403.536	0.000769678	403.536	0.000525802	403.536	0.000272277	403.536	0.000337386	403.536	0.000460251	403.536	0.00524	403.536	0.00798	403.536	0.01014	403.536	0.01201
									403.753	0.000742416	403.753	-0.000257642	403.753	0.000558786	403.753	0.00063845	403.753	0.00042392	403.753	0.000898999	403.753	0.00712	403.753	0.01054	403.753	0.0131	403.753	0.01624	403.753	8.7148e-05	403.753	0.000703665	403.753	0.000519458	403.753	0.000206739	403.753	0.000286206	403.753	0.000425476	403.753	0.00541	403.753	0.00831	403.753	0.01046	403.753	0.01222
									403.969	0.000773388	403.969	-0.000212019	403.969	0.000605932	403.969	0.00059423	403.969	0.000406729	403.969	0.000913678	403.969	0.00727	403.969	0.01069	403.969	0.01338	403.969	0.01659	403.969	0.000187846	403.969	0.000642202	403.969	0.000492142	403.969	0.000128662	403.969	0.000231769	403.969	0.000449182	403.969	0.00559	403.969	0.00873	403.969	0.01083	403.969	0.01244
									404.185	0.000767275	404.185	-0.000128928	404.185	0.00066351	404.185	0.000532894	404.185	0.00036906	404.185	0.000925902	404.185	0.00741	404.185	0.01084	404.185	0.01371	404.185	0.01696	404.185	0.000260749	404.185	0.000567526	404.185	0.000425965	404.185	8.2187e-05	404.185	0.000127948	404.185	0.000495706	404.185	0.00582	404.185	0.00922	404.185	0.01124	404.185	0.01262
									404.402	0.000727116	404.402	-5.30421e-05	404.402	0.00076358	404.402	0.00047476	404.402	0.000361429	404.402	0.000963414	404.402	0.00754	404.402	0.01099	404.402	0.01411	404.402	0.01735	404.402	0.000307824	404.402	0.000489034	404.402	0.000372519	404.402	4.60089e-05	404.402	8.18186e-06	404.402	0.000591984	404.402	0.0061	404.402	0.00966	404.402	0.0116	404.402	0.01285
									404.618	0.000661503	404.618	4.27551e-05	404.618	0.000832143	404.618	0.000419864	404.618	0.000312555	404.618	0.00101	404.618	0.00768	404.618	0.01117	404.618	0.0145	404.618	0.01779	404.618	0.000326173	404.618	0.000435405	404.618	0.000294471	404.618	7.85056e-05	404.618	-0.000106317	404.618	0.000682101	404.618	0.00647	404.618	0.01004	404.618	0.01198	404.618	0.01308
									404.834	0.00059148	404.834	0.000130411	404.834	0.000896984	404.834	0.000380325	404.834	0.000292488	404.834	0.0011	404.834	0.00787	404.834	0.0114	404.834	0.01496	404.834	0.01829	404.834	0.000315398	404.834	0.000402327	404.834	0.000221044	404.834	0.000137322	404.834	-0.00020223	404.834	0.000822581	404.834	0.00686	404.834	0.01045	404.834	0.0124	404.834	0.01345
									405.051	0.000511236	405.051	0.000199057	405.051	0.000928697	405.051	0.00039225	405.051	0.000289419	405.051	0.00116	405.051	0.00809	405.051	0.0117	405.051	0.01543	405.051	0.01885	405.051	0.000275913	405.051	0.000358718	405.051	0.000141688	405.051	0.000203469	405.051	-0.00029758	405.051	0.001	405.051	0.00733	405.051	0.01082	405.051	0.01282	405.051	0.01383
									405.267	0.000464595	405.267	0.000252682	405.267	0.000932609	405.267	0.000481172	405.267	0.00027866	405.267	0.00122	405.267	0.00836	405.267	0.01204	405.267	0.01592	405.267	0.01946	405.267	0.000225153	405.267	0.000288422	405.267	0.000103007	405.267	0.000256417	405.267	-0.000348838	405.267	0.00118	405.267	0.00778	405.267	0.01123	405.267	0.01328	405.267	0.0143
									405.483	0.000405967	405.483	0.000255006	405.483	0.000936852	405.483	0.000609724	405.483	0.000255337	405.483	0.00125	405.483	0.00865	405.483	0.01241	405.483	0.01646	405.483	0.0201	405.483	0.000152776	405.483	0.000190458	405.483	7.99674e-05	405.483	0.000322986	405.483	-0.000377229	405.483	0.00128	405.483	0.00821	405.483	0.01162	405.483	0.01373	405.483	0.0148
									405.7	0.000352333	405.7	0.000282177	405.7	0.000959065	405.7	0.000746695	405.7	0.000231893	405.7	0.00129	405.7	0.00897	405.7	0.01283	405.7	0.017	405.7	0.02078	405.7	6.29912e-05	405.7	0.000128235	405.7	0.000106672	405.7	0.000376246	405.7	-0.000347795	405.7	0.00137	405.7	0.00861	405.7	0.01201	405.7	0.01423	405.7	0.01534
									405.916	0.00030512	405.916	0.000330942	405.916	0.000996085	405.916	0.000857239	405.916	0.000224696	405.916	0.00136	405.916	0.00927	405.916	0.01326	405.916	0.01756	405.916	0.02154	405.916	-3.36751e-05	405.916	7.23218e-05	405.916	0.000138909	405.916	0.000367006	405.916	-0.000300249	405.916	0.00145	405.916	0.00897	405.916	0.01241	405.916	0.0148	405.916	0.01598
									406.132	0.000285563	406.132	0.000378503	406.132	0.00101	406.132	0.000910358	406.132	0.000227195	406.132	0.00143	406.132	0.00957	406.132	0.01371	406.132	0.01813	406.132	0.02236	406.132	-9.96834e-05	406.132	5.60064e-05	406.132	0.000166115	406.132	0.000363635	406.132	-0.00020415	406.132	0.0015	406.132	0.00926	406.132	0.01286	406.132	0.01539	406.132	0.01665
									406.348	0.000266315	406.348	0.000372019	406.348	0.000999894	406.348	0.000928311	406.348	0.000209393	406.348	0.0015	406.348	0.00983	406.348	0.01417	406.348	0.01873	406.348	0.02319	406.348	-0.000169253	406.348	5.53175e-05	406.348	0.00014371	406.348	0.000355212	406.348	-0.00010518	406.348	0.00157	406.348	0.00952	406.348	0.01333	406.348	0.01601	406.348	0.01737
									406.565	0.000234956	406.565	0.000329712	406.565	0.00099321	406.565	0.000920373	406.565	0.000214702	406.565	0.00161	406.565	0.01007	406.565	0.01465	406.565	0.01933	406.565	0.02406	406.565	-0.000239339	406.565	7.98508e-05	406.565	0.000125946	406.565	0.000354117	406.565	3.2724e-06	406.565	0.00163	406.565	0.00979	406.565	0.01375	406.565	0.01665	406.565	0.01815
									406.781	0.000204421	406.781	0.000302411	406.781	0.000944433	406.781	0.000889686	406.781	0.000196002	406.781	0.00172	406.781	0.01032	406.781	0.01516	406.781	0.01991	406.781	0.02495	406.781	-0.00029259	406.781	0.000143689	406.781	4.68428e-05	406.781	0.000378823	406.781	0.000111252	406.781	0.00169	406.781	0.01006	406.781	0.01422	406.781	0.01727	406.781	0.01895
									406.997	0.000186606	406.997	0.000284801	406.997	0.00087258	406.997	0.000861015	406.997	0.000215599	406.997	0.00185	406.997	0.01062	406.997	0.01571	406.997	0.02053	406.997	0.02583	406.997	-0.0002852	406.997	0.000239304	406.997	-1.08599e-05	406.997	0.000410085	406.997	0.000214571	406.997	0.00177	406.997	0.01033	406.997	0.01476	406.997	0.01787	406.997	0.01984
									407.213	0.000175457	407.213	0.000270416	407.213	0.00081518	407.213	0.000816863	407.213	0.000264394	407.213	0.00197	407.213	0.01091	407.213	0.01628	407.213	0.02116	407.213	0.02671	407.213	-0.000281418	407.213	0.000338789	407.213	-5.82158e-05	407.213	0.000420049	407.213	0.000268242	407.213	0.00186	407.213	0.01061	407.213	0.01533	407.213	0.01843	407.213	0.0207
									407.429	0.000232193	407.429	0.000285082	407.429	0.000751207	407.429	0.000809398	407.429	0.000355187	407.429	0.00211	407.429	0.01122	407.429	0.01685	407.429	0.02184	407.429	0.02762	407.429	-0.000250165	407.429	0.000410482	407.429	-7.66385e-05	407.429	0.000422028	407.429	0.000318852	407.429	0.00196	407.429	0.0109	407.429	0.01599	407.429	0.01898	407.429	0.02158
									407.646	0.000307223	407.646	0.000274269	407.646	0.000721578	407.646	0.000801927	407.646	0.000424027	407.646	0.00226	407.646	0.01153	407.646	0.01741	407.646	0.02258	407.646	0.02854	407.646	-0.000219606	407.646	0.000467795	407.646	-9.57863e-05	407.646	0.000425351	407.646	0.000343807	407.646	0.00204	407.646	0.01121	407.646	0.01665	407.646	0.01951	407.646	0.02239
									407.862	0.000392192	407.862	0.000346265	407.862	0.000733701	407.862	0.000778308	407.862	0.000517267	407.862	0.00245	407.862	0.01183	407.862	0.01799	407.862	0.02337	407.862	0.02947	407.862	-0.000175333	407.862	0.000495225	407.862	-8.24211e-05	407.862	0.000414683	407.862	0.000367284	407.862	0.00218	407.862	0.01153	407.862	0.01734	407.862	0.02011	407.862	0.0232
									408.078	0.000492158	408.078	0.000447671	408.078	0.000728295	408.078	0.000714076	408.078	0.000645906	408.078	0.00267	408.078	0.0121	408.078	0.01854	408.078	0.02423	408.078	0.03042	408.078	-0.000100359	408.078	0.00045356	408.078	-8.36437e-05	408.078	0.000343515	408.078	0.000372461	408.078	0.00234	408.078	0.0118	408.078	0.01804	408.078	0.02072	408.078	0.02404
									408.294	0.00062892	408.294	0.000535822	408.294	0.000695249	408.294	0.000647196	408.294	0.000757086	408.294	0.00291	408.294	0.01237	408.294	0.01915	408.294	0.02517	408.294	0.0314	408.294	3.11372e-05	408.294	0.000406119	408.294	-7.94076e-05	408.294	0.000300368	408.294	0.00039269	408.294	0.00247	408.294	0.01204	408.294	0.01873	408.294	0.02139	408.294	0.02485
									408.51	0.000760079	408.51	0.000587842	408.51	0.00066636	408.51	0.00058628	408.51	0.000844337	408.51	0.00315	408.51	0.01265	408.51	0.01979	408.51	0.02618	408.51	0.0324	408.51	0.000180361	408.51	0.000333219	408.51	-0.000112104	408.51	0.000262462	408.51	0.000408211	408.51	0.00258	408.51	0.01227	408.51	0.01935	408.51	0.02212	408.51	0.02567
									408.726	0.000853804	408.726	0.000634206	408.726	0.000605632	408.726	0.000536665	408.726	0.000917466	408.726	0.00338	408.726	0.013	408.726	0.02049	408.726	0.02722	408.726	0.03342	408.726	0.000336313	408.726	0.000260897	408.726	-9.80627e-05	408.726	0.000248856	408.726	0.000454989	408.726	0.00267	408.726	0.01253	408.726	0.01993	408.726	0.02292	408.726	0.0265
									408.942	0.000933626	408.942	0.000684247	408.942	0.000537524	408.942	0.000479456	408.942	0.000916622	408.942	0.00358	408.942	0.01339	408.942	0.02123	408.942	0.02829	408.942	0.03447	408.942	0.000528786	408.942	0.00022333	408.942	-0.000105165	408.942	0.000254473	408.942	0.000520396	408.942	0.00272	408.942	0.01282	408.942	0.02052	408.942	0.02373	408.942	0.02731
									409.158	0.00096886	409.158	0.000680986	409.158	0.000478264	409.158	0.00048504	409.158	0.000893822	409.158	0.00377	409.158	0.01389	409.158	0.02207	409.158	0.0294	409.158	0.03555	409.158	0.000744106	409.158	0.000197481	409.158	-6.5651e-05	409.158	0.000285859	409.158	0.00060723	409.158	0.00276	409.158	0.01314	409.158	0.02109	409.158	0.02461	409.158	0.0282
									409.374	0.000931994	409.374	0.000611614	409.374	0.000469573	409.374	0.000516892	409.374	0.000830056	409.374	0.00391	409.374	0.01443	409.374	0.02298	409.374	0.03051	409.374	0.03674	409.374	0.000886086	409.374	0.000199755	409.374	-1.22689e-05	409.374	0.000309281	409.374	0.000693721	409.374	0.00278	409.374	0.01346	409.374	0.02163	409.374	0.02553	409.374	0.02905
									409.59	0.000889073	409.59	0.00052448	409.59	0.000459722	409.59	0.000602861	409.59	0.000770344	409.59	0.00404	409.59	0.01504	409.59	0.02393	409.59	0.03167	409.59	0.03799	409.59	0.001	409.59	0.00022723	409.59	4.43994e-05	409.59	0.000346133	409.59	0.000778584	409.59	0.00279	409.59	0.01381	409.59	0.02226	409.59	0.02648	409.59	0.02996
									409.806	0.000789899	409.806	0.000404474	409.806	0.000469365	409.806	0.00066837	409.806	0.000634843	409.806	0.00415	409.806	0.0157	409.806	0.02487	409.806	0.03282	409.806	0.03928	409.806	0.00106	409.806	0.000278848	409.806	8.53693e-05	409.806	0.000393106	409.806	0.000859862	409.806	0.00284	409.806	0.01417	409.806	0.0229	409.806	0.0274	409.806	0.03084
									410.022	0.000669207	410.022	0.000345077	410.022	0.000475316	410.022	0.000690936	410.022	0.00050242	410.022	0.00431	410.022	0.01637	410.022	0.02582	410.022	0.03399	410.022	0.04063	410.022	0.00108	410.022	0.000323363	410.022	0.000139905	410.022	0.000428715	410.022	0.000959401	410.022	0.00303	410.022	0.01457	410.022	0.02351	410.022	0.02834	410.022	0.03175
									410.238	0.000565396	410.238	0.000293293	410.238	0.000416783	410.238	0.000679425	410.238	0.000390695	410.238	0.00453	410.238	0.01701	410.238	0.02677	410.238	0.03517	410.238	0.0421	410.238	0.0011	410.238	0.000352927	410.238	0.000168896	410.238	0.000436357	410.238	0.00101	410.238	0.00325	410.238	0.01501	410.238	0.02408	410.238	0.02922	410.238	0.03269
									410.454	0.000488842	410.454	0.000260651	410.454	0.000342434	410.454	0.000666367	410.454	0.000291559	410.454	0.0048	410.454	0.01767	410.454	0.0278	410.454	0.03641	410.454	0.04375	410.454	0.00111	410.454	0.000420812	410.454	0.0001977	410.454	0.000471447	410.454	0.00101	410.454	0.00352	410.454	0.01552	410.454	0.02465	410.454	0.03012	410.454	0.03364
									410.67	0.000435662	410.67	0.000260816	410.67	0.000264933	410.67	0.000611985	410.67	0.000195295	410.67	0.00508	410.67	0.01835	410.67	0.02882	410.67	0.03772	410.67	0.04554	410.67	0.00106	410.67	0.000491634	410.67	0.000194711	410.67	0.000511751	410.67	0.000952294	410.67	0.00382	410.67	0.01606	410.67	0.02524	410.67	0.03099	410.67	0.03466
									410.886	0.000420737	410.886	0.000330641	410.886	0.000153028	410.886	0.000561989	410.886	0.000120317	410.886	0.00539	410.886	0.01908	410.886	0.02986	410.886	0.03911	410.886	0.04746	410.886	0.000970607	410.886	0.000608694	410.886	0.000220801	410.886	0.000559813	410.886	0.000869825	410.886	0.00417	410.886	0.01668	410.886	0.02589	410.886	0.03181	410.886	0.03577
									411.102	0.000434115	411.102	0.000410315	411.102	5.84472e-05	411.102	0.000487866	411.102	3.99364e-05	411.102	0.00574	411.102	0.01981	411.102	0.03093	411.102	0.04061	411.102	0.04956	411.102	0.000856861	411.102	0.000746957	411.102	0.000225112	411.102	0.000600455	411.102	0.000779401	411.102	0.00451	411.102	0.01732	411.102	0.02659	411.102	0.0326	411.102	0.03692
									411.318	0.000453346	411.318	0.00047573	411.318	1.78253e-07	411.318	0.000469768	411.318	-1.45444e-05	411.318	0.00612	411.318	0.02057	411.318	0.03208	411.318	0.04218	411.318	0.05179	411.318	0.000745991	411.318	0.000842567	411.318	0.000255574	411.318	0.000625914	411.318	0.000682375	411.318	0.00488	411.318	0.01797	411.318	0.02732	411.318	0.03338	411.318	0.03811
									411.534	0.000469736	411.534	0.000482163	411.534	-8.00823e-06	411.534	0.000432876	411.534	-2.13191e-05	411.534	0.0065	411.534	0.0213	411.534	0.03323	411.534	0.04385	411.534	0.05419	411.534	0.000597007	411.534	0.000923903	411.534	0.000273025	411.534	0.0006102	411.534	0.000517576	411.534	0.00524	411.534	0.01857	411.534	0.02815	411.534	0.03418	411.534	0.03927
									411.75	0.000506872	411.75	0.000495993	411.75	6.975e-07	411.75	0.000456815	411.75	4.08384e-05	411.75	0.00694	411.75	0.02208	411.75	0.03444	411.75	0.04564	411.75	0.05664	411.75	0.000461079	411.75	0.000963857	411.75	0.000287905	411.75	0.000565043	411.75	0.000357625	411.75	0.0056	411.75	0.01913	411.75	0.0291	411.75	0.03499	411.75	0.04046
									411.966	0.000515771	411.966	0.000465408	411.966	6.77414e-05	411.966	0.000505582	411.966	6.38231e-05	411.966	0.00742	411.966	0.02286	411.966	0.0357	411.966	0.04751	411.966	0.05913	411.966	0.000329907	411.966	0.000950759	411.966	0.000316873	411.966	0.000491242	411.966	0.000234531	411.966	0.00594	411.966	0.01961	411.966	0.03001	411.966	0.03583	411.966	0.04155
									412.182	0.000511502	412.182	0.000450342	412.182	0.000121537	412.182	0.000559441	412.182	0.000114276	412.182	0.00798	412.182	0.02369	412.182	0.03705	412.182	0.04949	412.182	0.06163	412.182	0.000248879	412.182	0.000859773	412.182	0.000375416	412.182	0.0003606	412.182	0.000161844	412.182	0.00631	412.182	0.02007	412.182	0.03085	412.182	0.03669	412.182	0.04257
									412.397	0.000498489	412.397	0.000405745	412.397	0.000152366	412.397	0.000630474	412.397	0.000190759	412.397	0.00863	412.397	0.02453	412.397	0.03855	412.397	0.05163	412.397	0.06419	412.397	0.000229133	412.397	0.000741407	412.397	0.000420344	412.397	0.000218907	412.397	5.39199e-05	412.397	0.00657	412.397	0.02047	412.397	0.03158	412.397	0.03755	412.397	0.04352
									412.613	0.000498625	412.613	0.000346353	412.613	0.000232274	412.613	0.000728848	412.613	0.000241727	412.613	0.0093	412.613	0.02547	412.613	0.04018	412.613	0.0539	412.613	0.06685	412.613	0.000262546	412.613	0.000630602	412.613	0.000459286	412.613	0.000107729	412.613	-4.50336e-05	412.613	0.00677	412.613	0.02085	412.613	0.03225	412.613	0.03847	412.613	0.04441
									412.829	0.000503527	412.829	0.000255989	412.829	0.000347505	412.829	0.000778686	412.829	0.000273739	412.829	0.00991	412.829	0.02644	412.829	0.04184	412.829	0.05621	412.829	0.06952	412.829	0.000331033	412.829	0.000502497	412.829	0.000475075	412.829	9.43834e-06	412.829	-9.38574e-05	412.829	0.00689	412.829	0.02119	412.829	0.03288	412.829	0.03937	412.829	0.0452
									413.045	0.000500611	413.045	0.000193562	413.045	0.000458743	413.045	0.000833368	413.045	0.000292641	413.045	0.0105	413.045	0.02752	413.045	0.04362	413.045	0.05866	413.045	0.07231	413.045	0.000437704	413.045	0.000421359	413.045	0.000525336	413.045	-6.32808e-05	413.045	-9.89196e-05	413.045	0.00698	413.045	0.02156	413.045	0.03348	413.045	0.04026	413.045	0.04595
									413.26	0.000479368	413.26	0.000112981	413.26	0.000590844	413.26	0.000857053	413.26	0.00027961	413.26	0.01104	413.26	0.02863	413.26	0.0455	413.26	0.0612	413.26	0.07523	413.26	0.0005549	413.26	0.000394418	413.26	0.000529187	413.26	-0.000112794	413.26	-5.41797e-05	413.26	0.00699	413.26	0.02182	413.26	0.03402	413.26	0.04114	413.26	0.04672
									413.476	0.000404911	413.476	5.27339e-05	413.476	0.000727392	413.476	0.000869135	413.476	0.000268819	413.476	0.01155	413.476	0.02982	413.476	0.0475	413.476	0.06383	413.476	0.07832	413.476	0.000669851	413.476	0.000377614	413.476	0.000554818	413.476	-8.06456e-05	413.476	-3.59897e-06	413.476	0.00703	413.476	0.02207	413.476	0.03456	413.476	0.04199	413.476	0.04753
									413.692	0.000345935	413.692	-2.68867e-05	413.692	0.000833531	413.692	0.000810879	413.692	0.00026539	413.692	0.01201	413.692	0.0311	413.692	0.04958	413.692	0.06657	413.692	0.08163	413.692	0.000759763	413.692	0.000377421	413.692	0.000559467	413.692	-5.73434e-05	413.692	3.66448e-05	413.692	0.00707	413.692	0.02227	413.692	0.03513	413.692	0.04282	413.692	0.04833
									413.908	0.000301638	413.908	-6.02306e-05	413.908	0.000879208	413.908	0.000763209	413.908	0.000308121	413.908	0.01251	413.908	0.03248	413.908	0.05175	413.908	0.06942	413.908	0.08509	413.908	0.000845411	413.908	0.000386523	413.908	0.000531301	413.908	-2.49351e-05	413.908	9.92762e-05	413.908	0.00714	413.908	0.02249	413.908	0.03567	413.908	0.04361	413.908	0.04916
									414.123	0.000247023	414.123	-7.01015e-05	414.123	0.000907743	414.123	0.000680418	414.123	0.000307505	414.123	0.01302	414.123	0.03394	414.123	0.05399	414.123	0.07233	414.123	0.08874	414.123	0.000865933	414.123	0.000383903	414.123	0.000534024	414.123	-2.17529e-05	414.123	0.000169384	414.123	0.00724	414.123	0.0227	414.123	0.0361	414.123	0.0444	414.123	0.04999
									414.339	0.00022316	414.339	-3.1668e-05	414.339	0.000885943	414.339	0.000571427	414.339	0.000359697	414.339	0.0136	414.339	0.0355	414.339	0.05631	414.339	0.07541	414.339	0.0926	414.339	0.000854584	414.339	0.000370693	414.339	0.000553317	414.339	-5.815e-05	414.339	0.000250174	414.339	0.00738	414.339	0.02295	414.339	0.03643	414.339	0.04517	414.339	0.05085
									414.555	0.000221991	414.555	3.88375e-05	414.555	0.000837918	414.555	0.000465193	414.555	0.00041984	414.555	0.01427	414.555	0.03714	414.555	0.05875	414.555	0.07867	414.555	0.09676	414.555	0.000809124	414.555	0.000376351	414.555	0.000566846	414.555	-8.60787e-05	414.555	0.000271998	414.555	0.0075	414.555	0.02317	414.555	0.03669	414.555	0.04593	414.555	0.05174
									414.771	0.000235127	414.771	0.000141427	414.771	0.000811477	414.771	0.000352855	414.771	0.000466247	414.771	0.01497	414.771	0.03884	414.771	0.06128	414.771	0.08204	414.771	0.10114	414.771	0.000736255	414.771	0.000365832	414.771	0.000574322	414.771	-9.92997e-05	414.771	0.00029724	414.771	0.00768	414.771	0.0234	414.771	0.03696	414.771	0.0467	414.771	0.0526
									414.986	0.00025825	414.986	0.000236771	414.986	0.000786779	414.986	0.000191357	414.986	0.000525697	414.986	0.01567	414.986	0.04057	414.986	0.06387	414.986	0.08554	414.986	0.10573	414.986	0.000642445	414.986	0.000319306	414.986	0.000579397	414.986	-0.00012914	414.986	0.000369735	414.986	0.00782	414.986	0.02362	414.986	0.03727	414.986	0.04747	414.986	0.05344
									415.202	0.000287776	415.202	0.000334638	415.202	0.000752228	415.202	6.9757e-05	415.202	0.000567886	415.202	0.01641	415.202	0.04235	415.202	0.06664	415.202	0.08928	415.202	0.11056	415.202	0.000566794	415.202	0.000290237	415.202	0.000607412	415.202	-0.000142198	415.202	0.000449832	415.202	0.00798	415.202	0.02382	415.202	0.03764	415.202	0.04836	415.202	0.05434
									415.418	0.000312242	415.418	0.00038787	415.418	0.000752394	415.418	-1.11101e-05	415.418	0.000587146	415.418	0.01715	415.418	0.04413	415.418	0.06956	415.418	0.09318	415.418	0.11554	415.418	0.000491335	415.418	0.000243209	415.418	0.000576078	415.418	-0.000122318	415.418	0.000526698	415.418	0.0081	415.418	0.0239	415.418	0.038	415.418	0.04927	415.418	0.05527
									415.633	0.000340348	415.633	0.000440413	415.633	0.00076533	415.633	-5.13812e-05	415.633	0.00060646	415.633	0.01793	415.633	0.046	415.633	0.0727	415.633	0.09731	415.633	0.12068	415.633	0.00047538	415.633	0.000144363	415.633	0.000545467	415.633	-5.73331e-05	415.633	0.000543289	415.633	0.00825	415.633	0.02396	415.633	0.03848	415.633	0.05012	415.633	0.05621
									415.849	0.000383797	415.849	0.000444599	415.849	0.000793455	415.849	-7.15186e-05	415.849	0.000611456	415.849	0.01872	415.849	0.04795	415.849	0.07601	415.849	0.10167	415.849	0.12601	415.849	0.000469085	415.849	6.57104e-05	415.849	0.000499962	415.849	-1.26398e-05	415.849	0.000549392	415.849	0.00832	415.849	0.02395	415.849	0.03902	415.849	0.0509	415.849	0.05716
									416.064	0.000407081	416.064	0.000462293	416.064	0.000823826	416.064	-5.98154e-05	416.064	0.000655447	416.064	0.01956	416.064	0.04999	416.064	0.0795	416.064	0.1062	416.064	0.13136	416.064	0.000436928	416.064	3.40585e-07	416.064	0.000447874	416.064	1.02886e-05	416.064	0.000568534	416.064	0.00833	416.064	0.02398	416.064	0.03949	416.064	0.05156	416.064	0.0581
									416.28	0.000388684	416.28	0.000458561	416.28	0.000843158	416.28	-4.83191e-05	416.28	0.000618474	416.28	0.02042	416.28	0.05213	416.28	0.08315	416.28	0.11087	416.28	0.13679	416.28	0.000363345	416.28	-4.96226e-05	416.28	0.000397387	416.28	1.50327e-05	416.28	0.000605945	416.28	0.00831	416.28	0.02406	416.28	0.03982	416.28	0.05209	416.28	0.05892
									416.496	0.000364907	416.496	0.0004683	416.496	0.000847962	416.496	-1.50591e-05	416.496	0.000603628	416.496	0.02132	416.496	0.05442	416.496	0.08705	416.496	0.11583	416.496	0.14236	416.496	0.000303312	416.496	-9.89717e-05	416.496	0.000332728	416.496	2.07736e-05	416.496	0.00062421	416.496	0.00825	416.496	0.02422	416.496	0.04005	416.496	0.05253	416.496	0.05966
									416.711	0.000285666	416.711	0.000488928	416.711	0.000860095	416.711	5.86834e-05	416.711	0.000578344	416.711	0.02223	416.711	0.05691	416.711	0.09112	416.711	0.12106	416.711	0.1482	416.711	0.000257594	416.711	-0.000153522	416.711	0.000231534	416.711	6.40882e-05	416.711	0.000586156	416.711	0.00818	416.711	0.02438	416.711	0.04023	416.711	0.05286	416.711	0.06027
									416.927	0.000213632	416.927	0.000539954	416.927	0.000860509	416.927	0.000138854	416.927	0.000538865	416.927	0.02313	416.927	0.05958	416.927	0.09534	416.927	0.12645	416.927	0.15427	416.927	0.000218243	416.927	-0.000180752	416.927	0.000134463	416.927	0.000112245	416.927	0.000590146	416.927	0.00813	416.927	0.0246	416.927	0.04033	416.927	0.0531	416.927	0.06071
									417.142	0.000171763	417.142	0.000565963	417.142	0.000835255	417.142	0.000191218	417.142	0.000528545	417.142	0.02403	417.142	0.06239	417.142	0.09966	417.142	0.13213	417.142	0.16062	417.142	0.000181329	417.142	-0.000196707	417.142	6.17721e-05	417.142	0.00016439	417.142	0.00062109	417.142	0.00807	417.142	0.02482	417.142	0.04035	417.142	0.05328	417.142	0.06109
									417.358	0.000141505	417.358	0.000624562	417.358	0.000783036	417.358	0.00026213	417.358	0.00052672	417.358	0.02496	417.358	0.06545	417.358	0.10423	417.358	0.13812	417.358	0.16736	417.358	0.000166014	417.358	-0.000167618	417.358	1.16735e-05	417.358	0.000267185	417.358	0.000626424	417.358	0.0081	417.358	0.02504	417.358	0.04038	417.358	0.0535	417.358	0.06142
									417.573	0.000142431	417.573	0.000691165	417.573	0.000745975	417.573	0.000323474	417.573	0.000543194	417.573	0.02592	417.573	0.06865	417.573	0.10896	417.573	0.14437	417.573	0.17449	417.573	0.000142214	417.573	-0.000135687	417.573	-6.91063e-05	417.573	0.000389347	417.573	0.00059578	417.573	0.00814	417.573	0.02516	417.573	0.04038	417.573	0.05363	417.573	0.06175
									417.789	0.000202969	417.789	0.000778661	417.789	0.000736182	417.789	0.000379433	417.789	0.000581342	417.789	0.02694	417.789	0.07205	417.789	0.11392	417.789	0.15094	417.789	0.18207	417.789	0.000178737	417.789	-0.000111817	417.789	-0.00010488	417.789	0.000510238	417.789	0.000503343	417.789	0.00822	417.789	0.02529	417.789	0.04043	417.789	0.05368	417.789	0.06209
									418.004	0.000310922	418.004	0.000810546	418.004	0.000727662	418.004	0.000424575	418.004	0.000639132	418.004	0.02804	418.004	0.07556	418.004	0.11906	418.004	0.15778	418.004	0.19007	418.004	0.00019004	418.004	-4.48372e-05	418.004	-9.28422e-05	418.004	0.000556336	418.004	0.000425621	418.004	0.00825	418.004	0.02534	418.004	0.04043	418.004	0.0537	418.004	0.06241
									418.22	0.000424433	418.22	0.000840892	418.22	0.000710578	418.22	0.000471708	418.22	0.000752602	418.22	0.02926	418.22	0.07913	418.22	0.12442	418.22	0.1648	418.22	0.19842	418.22	0.000143949	418.22	2.53964e-05	418.22	-4.37007e-05	418.22	0.00055088	418.22	0.000406502	418.22	0.00821	418.22	0.02542	418.22	0.04038	418.22	0.05371	418.22	0.06271
									418.435	0.000541503	418.435	0.000818493	418.435	0.000679429	418.435	0.000488622	418.435	0.000803208	418.435	0.03055	418.435	0.08276	418.435	0.1299	418.435	0.17199	418.435	0.20707	418.435	6.4184e-05	418.435	0.000102272	418.435	2.3974e-06	418.435	0.000501363	418.435	0.000389776	418.435	0.00816	418.435	0.02551	418.435	0.0403	418.435	0.05369	418.435	0.06292
									418.651	0.000677141	418.651	0.000774464	418.651	0.000667933	418.651	0.000463942	418.651	0.000885735	418.651	0.03192	418.651	0.08648	418.651	0.13557	418.651	0.17946	418.651	0.2161	418.651	-4.53521e-06	418.651	0.000157985	418.651	5.65446e-05	418.651	0.000418417	418.651	0.000369894	418.651	0.0081	418.651	0.02555	418.651	0.04022	418.651	0.05363	418.651	0.0631
									418.866	0.000756777	418.866	0.000718952	418.866	0.000657189	418.866	0.000451405	418.866	0.000947402	418.866	0.03342	418.866	0.09031	418.866	0.14148	418.866	0.18723	418.866	0.22559	418.866	-5.82567e-05	418.866	0.000203873	418.866	0.000117696	418.866	0.000317696	418.866	0.00032131	418.866	0.00805	418.866	0.0255	418.866	0.0401	418.866	0.05348	418.866	0.0632
									419.081	0.00085575	419.081	0.000644331	419.081	0.000640047	419.081	0.00041183	419.081	0.00101	419.081	0.035	419.081	0.09422	419.081	0.14767	419.081	0.19519	419.081	0.2355	419.081	-6.52467e-05	419.081	0.000250381	419.081	0.000202846	419.081	0.000213805	419.081	0.000323632	419.081	0.00799	419.081	0.02541	419.081	0.03989	419.081	0.05327	419.081	0.06319
									419.297	0.000947672	419.297	0.000500603	419.297	0.000630696	419.297	0.000352782	419.297	0.00108	419.297	0.03666	419.297	0.09823	419.297	0.15413	419.297	0.2037	419.297	0.24594	419.297	-3.00856e-05	419.297	0.000294317	419.297	0.000329055	419.297	0.000140615	419.297	0.000330532	419.297	0.00789	419.297	0.02522	419.297	0.03967	419.297	0.05304	419.297	0.06318
									419.512	0.00101	419.512	0.000378241	419.512	0.000626721	419.512	0.000290964	419.512	0.00115	419.512	0.03838	419.512	0.10238	419.512	0.16095	419.512	0.21253	419.512	0.25684	419.512	3.71597e-05	419.512	0.000354055	419.512	0.000463072	419.512	0.000165381	419.512	0.000300672	419.512	0.00781	419.512	0.02494	419.512	0.0395	419.512	0.05287	419.512	0.06314
									419.727	0.00103	419.727	0.000259705	419.727	0.000610811	419.727	0.000229807	419.727	0.00124	419.727	0.0401	419.727	0.10659	419.727	0.16795	419.727	0.22163	419.727	0.26802	419.727	0.000128574	419.727	0.000394648	419.727	0.000543669	419.727	0.000241833	419.727	0.000240359	419.727	0.00764	419.727	0.02456	419.727	0.03933	419.727	0.05259	419.727	0.06309
									419.943	0.00101	419.943	0.000171902	419.943	0.00058523	419.943	0.000194619	419.943	0.00133	419.943	0.04188	419.943	0.11095	419.943	0.17529	419.943	0.23112	419.943	0.27957	419.943	0.000298706	419.943	0.000423927	419.943	0.000635188	419.943	0.000348067	419.943	0.000156512	419.943	0.00744	419.943	0.02419	419.943	0.03917	419.943	0.05234	419.943	0.06295
									420.158	0.000964793	420.158	8.39873e-05	420.158	0.000539598	420.158	0.000181588	420.158	0.0014	420.158	0.04363	420.158	0.11538	420.158	0.18285	420.158	0.24095	420.158	0.29144	420.158	0.000443477	420.158	0.000484459	420.158	0.000706062	420.158	0.000422296	420.158	0.00012729	420.158	0.00721	420.158	0.02385	420.158	0.03899	420.158	0.05205	420.158	0.06273
									420.373	0.000862239	420.373	6.50501e-05	420.373	0.000439711	420.373	0.000219598	420.373	0.00147	420.373	0.04533	420.373	0.11987	420.373	0.19058	420.373	0.25095	420.373	0.30351	420.373	0.000543413	420.373	0.000522609	420.373	0.000730763	420.373	0.000478012	420.373	0.000157654	420.373	0.00697	420.373	0.02361	420.373	0.03882	420.373	0.0518	420.373	0.06244
									420.589	0.000748672	420.589	8.06521e-05	420.589	0.000311164	420.589	0.000270841	420.589	0.00144	420.589	0.04697	420.589	0.12455	420.589	0.19841	420.589	0.26118	420.589	0.31571	420.589	0.000599712	420.589	0.000566094	420.589	0.000699879	420.589	0.000511801	420.589	0.000202647	420.589	0.00678	420.589	0.02337	420.589	0.03863	420.589	0.05154	420.589	0.06203
									420.804	0.000623151	420.804	0.000156143	420.804	0.000203701	420.804	0.000326444	420.804	0.00138	420.804	0.04859	420.804	0.12942	420.804	0.2064	420.804	0.27172	420.804	0.32816	420.804	0.000639505	420.804	0.000598855	420.804	0.000642928	420.804	0.000519946	420.804	0.000227856	420.804	0.00667	420.804	0.02308	420.804	0.03845	420.804	0.05127	420.804	0.06162
									421.019	0.000450461	421.019	0.000275845	421.019	7.00273e-05	421.019	0.000427034	421.019	0.0013	421.019	0.0502	421.019	0.13446	421.019	0.21449	421.019	0.28245	421.019	0.34086	421.019	0.000637834	421.019	0.000626952	421.019	0.000557368	421.019	0.000507462	421.019	0.000251037	421.019	0.00665	421.019	0.02271	421.019	0.03823	421.019	0.05092	421.019	0.06121
									421.235	0.000320153	421.235	0.000385288	421.235	-3.60994e-05	421.235	0.000526304	421.235	0.00122	421.235	0.05185	421.235	0.1397	421.235	0.22269	421.235	0.29341	421.235	0.35376	421.235	0.000617672	421.235	0.000681488	421.235	0.000446786	421.235	0.00049845	421.235	0.000298565	421.235	0.0067	421.235	0.0223	421.235	0.03789	421.235	0.05053	421.235	0.06085
									421.45	0.000217732	421.45	0.000453754	421.45	-7.97624e-05	421.45	0.000612208	421.45	0.00115	421.45	0.05357	421.45	0.145	421.45	0.23094	421.45	0.30473	421.45	0.36696	421.45	0.000591968	421.45	0.000718036	421.45	0.000342109	421.45	0.000519819	421.45	0.000304877	421.45	0.0068	421.45	0.02182	421.45	0.03751	421.45	0.05016	421.45	0.06052
									421.665	0.000108154	421.665	0.000520201	421.665	-6.07065e-05	421.665	0.000671315	421.665	0.00113	421.665	0.05532	421.665	0.15034	421.665	0.23922	421.665	0.31603	421.665	0.38027	421.665	0.000567145	421.665	0.000769252	421.665	0.000243286	421.665	0.000572883	421.665	0.000280807	421.665	0.00694	421.665	0.02135	421.665	0.03714	421.665	0.04977	421.665	0.0602
									421.88	1.02063e-05	421.88	0.000559282	421.88	8.15858e-06	421.88	0.000714914	421.88	0.00115	421.88	0.05713	421.88	0.15565	421.88	0.24744	421.88	0.32741	421.88	0.39379	421.88	0.000542187	421.88	0.000794847	421.88	0.000157764	421.88	0.000632296	421.88	0.000219548	421.88	0.00701	421.88	0.02084	421.88	0.03673	421.88	0.04935	421.88	0.0599
									422.095	-5.20118e-05	422.095	0.000593112	422.095	0.000127972	422.095	0.000755738	422.095	0.0012	422.095	0.05898	422.095	0.16082	422.095	0.25568	422.095	0.33886	422.095	0.40745	422.095	0.000550765	422.095	0.000808096	422.095	0.000113284	422.095	0.000674894	422.095	0.000168051	422.095	0.00704	422.095	0.02035	422.095	0.03629	422.095	0.04895	422.095	0.05962
									422.31	-0.000100025	422.31	0.00060899	422.31	0.000271273	422.31	0.000763954	422.31	0.00126	422.31	0.06082	422.31	0.16583	422.31	0.2639	422.31	0.3503	422.31	0.42127	422.31	0.000488158	422.31	0.000785189	422.31	8.01658e-05	422.31	0.00069687	422.31	0.000170286	422.31	0.00704	422.31	0.01996	422.31	0.03584	422.31	0.04848	422.31	0.05928
									422.526	-0.000110056	422.526	0.000662898	422.526	0.000370851	422.526	0.000788459	422.526	0.00132	422.526	0.06267	422.526	0.17071	422.526	0.27213	422.526	0.36166	422.526	0.43521	422.526	0.000409471	422.526	0.000688919	422.526	4.00141e-05	422.526	0.00071297	422.526	0.000220092	422.526	0.00702	422.526	0.01971	422.526	0.03536	422.526	0.04811	422.526	0.0589
									422.741	-8.92117e-05	422.741	0.000721682	422.741	0.000474066	422.741	0.000764375	422.741	0.0013	422.741	0.06448	422.741	0.17558	422.741	0.28041	422.741	0.37304	422.741	0.44917	422.741	0.000331997	422.741	0.00062661	422.741	-4.45228e-05	422.741	0.000725326	422.741	0.000261193	422.741	0.00701	422.741	0.01948	422.741	0.03478	422.741	0.0477	422.741	0.05845
									422.956	-6.09261e-05	422.956	0.000802478	422.956	0.000564903	422.956	0.00068979	422.956	0.00129	422.956	0.06624	422.956	0.18043	422.956	0.28866	422.956	0.38443	422.956	0.46321	422.956	0.000251925	422.956	0.00056801	422.956	-0.000110295	422.956	0.000694814	422.956	0.000271702	422.956	0.007	422.956	0.01921	422.956	0.03423	422.956	0.04726	422.956	0.05802
									423.171	-4.38215e-05	423.171	0.000874425	423.171	0.000605672	423.171	0.000617833	423.171	0.00127	423.171	0.06797	423.171	0.18529	423.171	0.2969	423.171	0.39576	423.171	0.47726	423.171	0.000180748	423.171	0.000500185	423.171	-0.0002081	423.171	0.000641111	423.171	0.000287825	423.171	0.00697	423.171	0.01892	423.171	0.03354	423.171	0.0467	423.171	0.05756
									423.386	-7.0615e-06	423.386	0.000919243	423.386	0.000648572	423.386	0.000538004	423.386	0.00123	423.386	0.06974	423.386	0.19028	423.386	0.30525	423.386	0.40724	423.386	0.49145	423.386	0.000152332	423.386	0.000432443	423.386	-0.000307182	423.386	0.00060327	423.386	0.000303832	423.386	0.00692	423.386	0.01868	423.386	0.03276	423.386	0.04613	423.386	0.05707
									423.601	2.30884e-07	423.601	0.000925474	423.601	0.00067323	423.601	0.000419992	423.601	0.00119	423.601	0.07148	423.601	0.19515	423.601	0.31365	423.601	0.41879	423.601	0.50576	423.601	0.000167047	423.601	0.000351441	423.601	-0.000388982	423.601	0.000570611	423.601	0.000296695	423.601	0.00684	423.601	0.01845	423.601	0.03201	423.601	0.04551	423.601	0.05654
									423.816	-4.82067e-05	423.816	0.000909741	423.816	0.000684336	423.816	0.000284712	423.816	0.00114	423.816	0.07317	423.816	0.19994	423.816	0.32192	423.816	0.42998	423.816	0.51978	423.816	0.000221936	423.816	0.00030636	423.816	-0.000430104	423.816	0.000524646	423.816	0.000326663	423.816	0.00667	423.816	0.01829	423.816	0.03134	423.816	0.04484	423.816	0.05598
									424.031	-9.81998e-05	424.031	0.000852654	424.031	0.000656323	424.031	0.000184808	424.031	0.00109	424.031	0.07479	424.031	0.2046	424.031	0.33009	424.031	0.44112	424.031	0.53372	424.031	0.000310349	424.031	0.000225017	424.031	-0.000449821	424.031	0.000466319	424.031	0.000376965	424.031	0.0064	424.031	0.01814	424.031	0.03071	424.031	0.04415	424.031	0.05541
									424.247	-0.000128353	424.247	0.000777736	424.247	0.000641146	424.247	0.000166264	424.247	0.00104	424.247	0.07633	424.247	0.20913	424.247	0.33809	424.247	0.45209	424.247	0.54741	424.247	0.000427765	424.247	0.000158065	424.247	-0.000421743	424.247	0.00042095	424.247	0.000471152	424.247	0.00613	424.247	0.01805	424.247	0.03015	424.247	0.04346	424.247	0.05484
									424.462	-0.000157469	424.462	0.000673177	424.462	0.000592986	424.462	0.000191765	424.462	0.000979387	424.462	0.07779	424.462	0.21352	424.462	0.3458	424.462	0.4627	424.462	0.56093	424.462	0.000483785	424.462	9.42617e-05	424.462	-0.000372587	424.462	0.000394298	424.462	0.000617038	424.462	0.00587	424.462	0.01801	424.462	0.02969	424.462	0.04273	424.462	0.05431
									424.677	-0.000126645	424.677	0.000599579	424.677	0.000514388	424.677	0.000289727	424.677	0.000873831	424.677	0.07917	424.677	0.21784	424.677	0.35324	424.677	0.47306	424.677	0.5743	424.677	0.000505774	424.677	4.95384e-05	424.677	-0.000315734	424.677	0.000393197	424.677	0.000810118	424.677	0.00564	424.677	0.01799	424.677	0.02929	424.677	0.0421	424.677	0.05389
									424.892	-5.58374e-05	424.892	0.000517168	424.892	0.00047098	424.892	0.000335615	424.892	0.000741598	424.892	0.08047	424.892	0.22215	424.892	0.36037	424.892	0.48319	424.892	0.58742	424.892	0.000475825	424.892	9.49142e-05	424.892	-0.000262254	424.892	0.000390694	424.892	0.000964804	424.892	0.00543	424.892	0.01786	424.892	0.02887	424.892	0.04141	424.892	0.05356
									425.107	4.44516e-05	425.107	0.000458877	425.107	0.000425045	425.107	0.000383176	425.107	0.00064146	425.107	0.08167	425.107	0.22637	425.107	0.36712	425.107	0.49316	425.107	0.60035	425.107	0.000403121	425.107	0.000190677	425.107	-0.000167852	425.107	0.000390707	425.107	0.00107	425.107	0.00527	425.107	0.01761	425.107	0.02857	425.107	0.04078	425.107	0.0534
									425.322	0.000149214	425.322	0.000394325	425.322	0.000396958	425.322	0.000463688	425.322	0.000620196	425.322	0.0828	425.322	0.23045	425.322	0.37355	425.322	0.5029	425.322	0.61291	425.322	0.000299301	425.322	0.000280493	425.322	-9.21851e-05	425.322	0.000417669	425.322	0.00116	425.322	0.00512	425.322	0.01733	425.322	0.02821	425.322	0.04021	425.322	0.05332
									425.537	0.000261171	425.537	0.000322067	425.537	0.000409937	425.537	0.000503937	425.537	0.000675414	425.537	0.08387	425.537	0.23431	425.537	0.37971	425.537	0.51239	425.537	0.62516	425.537	0.000207299	425.537	0.000416232	425.537	-2.64702e-05	425.537	0.000483571	425.537	0.00123	425.537	0.00498	425.537	0.01705	425.537	0.02789	425.537	0.03976	425.537	0.05328
									425.752	0.000352565	425.752	0.000258744	425.752	0.000416591	425.752	0.000461842	425.752	0.000841836	425.752	0.08486	425.752	0.2376	425.752	0.38535	425.752	0.52111	425.752	0.6368	425.752	0.000109552	425.752	0.000556609	425.752	5.05339e-05	425.752	0.000538364	425.752	0.00125	425.752	0.00483	425.752	0.01672	425.752	0.02764	425.752	0.03942	425.752	0.05324
									425.966	0.000409072	425.966	0.000213151	425.966	0.000464848	425.966	0.000393505	425.966	0.00107	425.966	0.08568	425.966	0.24038	425.966	0.39028	425.966	0.52887	425.966	0.6475	425.966	3.46339e-05	425.966	0.000711902	425.966	9.77998e-05	425.966	0.000575152	425.966	0.00129	425.966	0.00464	425.966	0.01643	425.966	0.02742	425.966	0.03912	425.966	0.05317
									426.181	0.000429938	426.181	0.000185964	426.181	0.000529699	426.181	0.000337535	426.181	0.00135	426.181	0.08636	426.181	0.24273	426.181	0.3948	426.181	0.53603	426.181	0.65764	426.181	-3.77421e-05	426.181	0.000833958	426.181	0.00012645	426.181	0.000617725	426.181	0.00132	426.181	0.00441	426.181	0.01614	426.181	0.02719	426.181	0.03895	426.181	0.05307
									426.396	0.000456984	426.396	0.000208277	426.396	0.000651594	426.396	0.00036269	426.396	0.00168	426.396	0.08688	426.396	0.24458	426.396	0.39876	426.396	0.54239	426.396	0.66707	426.396	-0.000101437	426.396	0.000930298	426.396	0.000138912	426.396	0.00069107	426.396	0.00138	426.396	0.0042	426.396	0.01588	426.396	0.02695	426.396	0.03883	426.396	0.05295
									426.611	0.000499073	426.611	0.000262256	426.611	0.000758793	426.611	0.000436781	426.611	0.00203	426.611	0.08732	426.611	0.24613	426.611	0.4024	426.611	0.54812	426.611	0.67618	426.611	-0.000164266	426.611	0.000983838	426.611	0.000123778	426.611	0.000778879	426.611	0.00142	426.611	0.00404	426.611	0.01569	426.611	0.02668	426.611	0.0388	426.611	0.05287
									426.826	0.000602626	426.826	0.000355075	426.826	0.000846442	426.826	0.000585544	426.826	0.00241	426.826	0.08769	426.826	0.24739	426.826	0.40563	426.826	0.55331	426.826	0.68478	426.826	-0.000182938	426.826	0.00101	426.826	0.000118379	426.826	0.000855379	426.826	0.00146	426.826	0.00392	426.826	0.01551	426.826	0.0264	426.826	0.03897	426.826	0.05284
									427.041	0.000715358	427.041	0.000448591	427.041	0.000910039	427.041	0.000737164	427.041	0.00282	427.041	0.08795	427.041	0.24837	427.041	0.4085	427.041	0.55803	427.041	0.6928	427.041	-0.000195893	427.041	0.00104	427.041	0.000100911	427.041	0.000884632	427.041	0.00146	427.041	0.00378	427.041	0.0153	427.041	0.02608	427.041	0.03915	427.041	0.05286
									427.256	0.000835489	427.256	0.000536104	427.256	0.000928724	427.256	0.000923648	427.256	0.00327	427.256	0.0881	427.256	0.24915	427.256	0.41101	427.256	0.56246	427.256	0.70033	427.256	-0.000196106	427.256	0.00103	427.256	0.000112283	427.256	0.000885158	427.256	0.00143	427.256	0.00363	427.256	0.01508	427.256	0.02583	427.256	0.03938	427.256	0.05298
									427.471	0.000939166	427.471	0.000620036	427.471	0.000933357	427.471	0.00114	427.471	0.00382	427.471	0.08814	427.471	0.24974	427.471	0.41332	427.471	0.56653	427.471	0.70722	427.471	-0.000182468	427.471	0.000959477	427.471	0.00010651	427.471	0.000871194	427.471	0.00143	427.471	0.00347	427.471	0.01493	427.471	0.02552	427.471	0.03957	427.471	0.05315
									427.685	0.00102	427.685	0.00066828	427.685	0.000940511	427.685	0.00134	427.685	0.00443	427.685	0.08812	427.685	0.25007	427.685	0.41546	427.685	0.57032	427.685	0.71364	427.685	-0.000116889	427.685	0.000902268	427.685	0.000139143	427.685	0.000831075	427.685	0.00141	427.685	0.00334	427.685	0.01486	427.685	0.02528	427.685	0.03968	427.685	0.05341
									427.9	0.00106	427.9	0.00069063	427.9	0.000925713	427.9	0.00152	427.9	0.00513	427.9	0.08793	427.9	0.24989	427.9	0.41699	427.9	0.57325	427.9	0.71903	427.9	-2.55932e-05	427.9	0.000788629	427.9	0.000199638	427.9	0.000748531	427.9	0.00142	427.9	0.00321	427.9	0.01477	427.9	0.0251	427.9	0.03967	427.9	0.05367
									428.115	0.00105	428.115	0.000686123	428.115	0.000942029	428.115	0.00171	428.115	0.00587	428.115	0.08754	428.115	0.24932	428.115	0.41779	428.115	0.57545	428.115	0.72332	428.115	7.13272e-05	428.115	0.000667625	428.115	0.000272031	428.115	0.000668368	428.115	0.00151	428.115	0.00307	428.115	0.01473	428.115	0.02498	428.115	0.03953	428.115	0.05401
									428.33	0.001	428.33	0.000641342	428.33	0.000941747	428.33	0.00194	428.33	0.00677	428.33	0.08698	428.33	0.24838	428.33	0.41804	428.33	0.57711	428.33	0.72696	428.33	0.000134184	428.33	0.000507636	428.33	0.000358238	428.33	0.000641677	428.33	0.00165	428.33	0.00292	428.33	0.01467	428.33	0.02494	428.33	0.03937	428.33	0.05441
									428.545	0.000926933	428.545	0.000572093	428.545	0.000966581	428.545	0.00226	428.545	0.00787	428.545	0.08628	428.545	0.24707	428.545	0.41749	428.545	0.57807	428.545	0.72986	428.545	0.000189753	428.545	0.000348747	428.545	0.000445766	428.545	0.000717871	428.545	0.00184	428.545	0.00282	428.545	0.01467	428.545	0.02495	428.545	0.03908	428.545	0.05482
									428.759	0.000838079	428.759	0.000495447	428.759	0.000982133	428.759	0.00264	428.759	0.00916	428.759	0.08554	428.759	0.24555	428.759	0.41646	428.759	0.57859	428.759	0.73238	428.759	0.000222853	428.759	0.000224232	428.759	0.000534454	428.759	0.000872447	428.759	0.00206	428.759	0.00282	428.759	0.0147	428.759	0.02501	428.759	0.03889	428.759	0.05531
									428.974	0.0007998	428.974	0.000442004	428.974	0.00102	428.974	0.00308	428.974	0.01073	428.974	0.08469	428.974	0.24371	428.974	0.4147	428.974	0.57854	428.974	0.73418	428.974	0.000250717	428.974	0.000131558	428.974	0.000662367	428.974	0.00106	428.974	0.00233	428.974	0.00292	428.974	0.01474	428.974	0.02512	428.974	0.03882	428.974	0.05583
									429.189	0.00071712	429.189	0.000374514	429.189	0.00105	429.189	0.00353	429.189	0.01259	429.189	0.08376	429.189	0.2416	429.189	0.41232	429.189	0.57786	429.189	0.73531	429.189	0.000242792	429.189	8.04427e-05	429.189	0.00078825	429.189	0.00123	429.189	0.00257	429.189	0.00303	429.189	0.0147	429.189	0.02528	429.189	0.03877	429.189	0.0564
									429.404	0.000632501	429.404	0.000297701	429.404	0.00108	429.404	0.00407	429.404	0.01481	429.404	0.08274	429.404	0.23929	429.404	0.40942	429.404	0.57679	429.404	0.73589	429.404	0.000235091	429.404	6.52826e-05	429.404	0.000935013	429.404	0.00145	429.404	0.00283	429.404	0.00317	429.404	0.01462	429.404	0.02556	429.404	0.03889	429.404	0.05703
									429.618	0.000558493	429.618	0.000226202	429.618	0.00113	429.618	0.00469	429.618	0.01751	429.618	0.08166	429.618	0.23668	429.618	0.40623	429.618	0.57517	429.618	0.73592	429.618	0.000235427	429.618	5.42085e-05	429.618	0.00105	429.618	0.00171	429.618	0.00315	429.618	0.00336	429.618	0.01459	429.618	0.02581	429.618	0.03917	429.618	0.05773
									429.833	0.000479422	429.833	0.000143151	429.833	0.00122	429.833	0.00544	429.833	0.02063	429.833	0.08049	429.833	0.23375	429.833	0.4027	429.833	0.573	429.833	0.73547	429.833	0.000244182	429.833	9.44683e-05	429.833	0.00119	429.833	0.00198	429.833	0.00351	429.833	0.00363	429.833	0.01455	429.833	0.02617	429.833	0.03957	429.833	0.0585
									430.048	0.000379303	430.048	7.77187e-05	430.048	0.00129	430.048	0.00644	430.048	0.02424	430.048	0.07916	430.048	0.23039	430.048	0.39868	430.048	0.56997	430.048	0.73421	430.048	0.000248967	430.048	0.000120186	430.048	0.0013	430.048	0.00226	430.048	0.00396	430.048	0.00386	430.048	0.01446	430.048	0.02651	430.048	0.04003	430.048	0.0593
									430.262	0.000259583	430.262	4.6936e-05	430.262	0.00148	430.262	0.00774	430.262	0.02826	430.262	0.0777	430.262	0.22681	430.262	0.39429	430.262	0.56645	430.262	0.73237	430.262	0.000252619	430.262	0.000156738	430.262	0.00141	430.262	0.0026	430.262	0.00452	430.262	0.00407	430.262	0.01441	430.262	0.02685	430.262	0.04056	430.262	0.06023
									430.477	0.000136911	430.477	1.61231e-06	430.477	0.00166	430.477	0.00933	430.477	0.03265	430.477	0.07616	430.477	0.22303	430.477	0.38962	430.477	0.56229	430.477	0.73022	430.477	0.000252974	430.477	0.000197052	430.477	0.00151	430.477	0.00299	430.477	0.0051	430.477	0.00422	430.477	0.01436	430.477	0.0272	430.477	0.04112	430.477	0.06122
									430.692	7.63124e-05	430.692	-2.17997e-05	430.692	0.00192	430.692	0.01131	430.692	0.03752	430.692	0.07459	430.692	0.21906	430.692	0.38455	430.692	0.55755	430.692	0.72777	430.692	0.000278418	430.692	0.000256711	430.692	0.00162	430.692	0.00347	430.692	0.00574	430.692	0.00438	430.692	0.01439	430.692	0.02759	430.692	0.04174	430.692	0.06234
									430.906	0.000101019	430.906	2.36051e-05	430.906	0.00228	430.906	0.01365	430.906	0.04296	430.906	0.07305	430.906	0.21508	430.906	0.3795	430.906	0.55263	430.906	0.72534	430.906	0.000325825	430.906	0.000324207	430.906	0.00173	430.906	0.004	430.906	0.00653	430.906	0.0045	430.906	0.01448	430.906	0.02796	430.906	0.04255	430.906	0.06364
									431.121	0.000220551	431.121	0.000106701	431.121	0.00273	431.121	0.01632	431.121	0.04885	431.121	0.07148	431.121	0.21093	431.121	0.37416	431.121	0.54719	431.121	0.72235	431.121	0.000374043	431.121	0.000404696	431.121	0.00187	431.121	0.00449	431.121	0.00744	431.121	0.00458	431.121	0.01458	431.121	0.02837	431.121	0.04348	431.121	0.06508
									431.335	0.000343804	431.335	0.000172952	431.335	0.00319	431.335	0.01925	431.335	0.05516	431.335	0.06987	431.335	0.20668	431.335	0.36859	431.335	0.54133	431.335	0.71879	431.335	0.000412278	431.335	0.000490196	431.335	0.00201	431.335	0.00494	431.335	0.00849	431.335	0.00457	431.335	0.01472	431.335	0.02882	431.335	0.04447	431.335	0.06664
									431.55	0.000486644	431.55	0.000263268	431.55	0.00375	431.55	0.02258	431.55	0.06185	431.55	0.06821	431.55	0.20232	431.55	0.36278	431.55	0.53513	431.55	0.71463	431.55	0.000455619	431.55	0.000607085	431.55	0.00216	431.55	0.00543	431.55	0.00975	431.55	0.00452	431.55	0.01492	431.55	0.02935	431.55	0.04557	431.55	0.06827
									431.764	0.000633147	431.764	0.00038292	431.764	0.00447	431.764	0.02624	431.764	0.06902	431.764	0.06651	431.764	0.19773	431.764	0.35672	431.764	0.52849	431.764	0.70979	431.764	0.000502927	431.764	0.000700721	431.764	0.00226	431.764	0.00599	431.764	0.01121	431.764	0.0045	431.764	0.01514	431.764	0.02989	431.764	0.04673	431.764	0.06996
									431.979	0.000747989	431.979	0.000503072	431.979	0.00535	431.979	0.03034	431.979	0.07662	431.979	0.06473	431.979	0.19297	431.979	0.35036	431.979	0.52149	431.979	0.70447	431.979	0.000542024	431.979	0.000785261	431.979	0.00242	431.979	0.00662	431.979	0.01293	431.979	0.00452	431.979	0.01536	431.979	0.03052	431.979	0.04797	431.979	0.07177
									432.193	0.000782902	432.193	0.000633786	432.193	0.00637	432.193	0.0349	432.193	0.08457	432.193	0.06284	432.193	0.188	432.193	0.34356	432.193	0.51411	432.193	0.69835	432.193	0.000568868	432.193	0.000825968	432.193	0.00262	432.193	0.00735	432.193	0.01488	432.193	0.00449	432.193	0.01553	432.193	0.03107	432.193	0.04921	432.193	0.07349
									432.408	0.00077119	432.408	0.000789745	432.408	0.00761	432.408	0.03992	432.408	0.09283	432.408	0.06088	432.408	0.18288	432.408	0.33645	432.408	0.50653	432.408	0.69181	432.408	0.000582917	432.408	0.000888934	432.408	0.00284	432.408	0.00828	432.408	0.01707	432.408	0.00445	432.408	0.01572	432.408	0.03162	432.408	0.05037	432.408	0.07522
									432.623	0.000718505	432.623	0.000929186	432.623	0.00901	432.623	0.04536	432.623	0.10148	432.623	0.0589	432.623	0.17764	432.623	0.32899	432.623	0.4987	432.623	0.68503	432.623	0.000582576	432.623	0.000963679	432.623	0.00314	432.623	0.0094	432.623	0.01941	432.623	0.0044	432.623	0.01589	432.623	0.03212	432.623	0.05149	432.623	0.07689
									432.837	0.000686622	432.837	0.00109	432.837	0.01073	432.837	0.05135	432.837	0.11059	432.837	0.05697	432.837	0.17236	432.837	0.32139	432.837	0.49092	432.837	0.67825	432.837	0.000596689	432.837	0.00104	432.837	0.00348	432.837	0.01076	432.837	0.022	432.837	0.00438	432.837	0.01612	432.837	0.0326	432.837	0.05263	432.837	0.07861
									433.051	0.000661865	433.051	0.00133	433.051	0.01289	433.051	0.05794	433.051	0.12035	433.051	0.0551	433.051	0.16719	433.051	0.31398	433.051	0.48347	433.051	0.67187	433.051	0.000592795	433.051	0.00117	433.051	0.00393	433.051	0.0124	433.051	0.02497	433.051	0.00438	433.051	0.01632	433.051	0.03306	433.051	0.05394	433.051	0.08053
									433.266	0.00063726	433.266	0.00155	433.266	0.01537	433.266	0.06493	433.266	0.13043	433.266	0.05323	433.266	0.16199	433.266	0.3065	433.266	0.4759	433.266	0.6653	433.266	0.00057492	433.266	0.0013	433.266	0.00452	433.266	0.01418	433.266	0.0282	433.266	0.00432	433.266	0.01643	433.266	0.03358	433.266	0.05531	433.266	0.08254
									433.48	0.000595097	433.48	0.00177	433.48	0.01821	433.48	0.07235	433.48	0.14097	433.48	0.05141	433.48	0.157	433.48	0.29937	433.48	0.46876	433.48	0.65924	433.48	0.000543657	433.48	0.00146	433.48	0.00528	433.48	0.01623	433.48	0.03177	433.48	0.00424	433.48	0.01648	433.48	0.03415	433.48	0.05675	433.48	0.08472
									433.695	0.000541475	433.695	0.00204	433.695	0.02157	433.695	0.08034	433.695	0.15193	433.695	0.04963	433.695	0.15221	433.695	0.29263	433.695	0.46216	433.695	0.65378	433.695	0.000526233	433.695	0.00165	433.695	0.00623	433.695	0.01864	433.695	0.03573	433.695	0.00421	433.695	0.01655	433.695	0.03479	433.695	0.05831	433.695	0.08709
									433.909	0.000492517	433.909	0.00233	433.909	0.02534	433.909	0.08868	433.909	0.16325	433.909	0.0479	433.909	0.14759	433.909	0.28641	433.909	0.45615	433.909	0.64894	433.909	0.000527455	433.909	0.00185	433.909	0.00737	433.909	0.0214	433.909	0.04005	433.909	0.00424	433.909	0.01658	433.909	0.03544	433.909	0.05999	433.909	0.0897
									434.123	0.000409502	434.123	0.00268	434.123	0.02953	434.123	0.09742	434.123	0.17486	434.123	0.04618	434.123	0.14322	434.123	0.28068	434.123	0.45077	434.123	0.64474	434.123	0.000509897	434.123	0.00207	434.123	0.00882	434.123	0.02449	434.123	0.0448	434.123	0.00429	434.123	0.01661	434.123	0.03625	434.123	0.06173	434.123	0.09253
									434.338	0.000275354	434.338	0.0031	434.338	0.03402	434.338	0.10628	434.338	0.18662	434.338	0.04448	434.338	0.13899	434.338	0.27531	434.338	0.44579	434.338	0.64078	434.338	0.000488689	434.338	0.00234	434.338	0.01046	434.338	0.0279	434.338	0.04978	434.338	0.00427	434.338	0.01665	434.338	0.03704	434.338	0.06346	434.338	0.09541
									434.552	0.000163311	434.552	0.00363	434.552	0.03887	434.552	0.11526	434.552	0.19839	434.552	0.0428	434.552	0.13489	434.552	0.2703	434.552	0.44117	434.552	0.63721	434.552	0.000470747	434.552	0.00264	434.552	0.01223	434.552	0.03165	434.552	0.05501	434.552	0.0043	434.552	0.01675	434.552	0.03785	434.552	0.06514	434.552	0.09844
									434.767	6.06583e-05	434.767	0.00427	434.767	0.04405	434.767	0.12428	434.767	0.21034	434.767	0.04119	434.767	0.13092	434.767	0.26554	434.767	0.43685	434.767	0.63399	434.767	0.000478165	434.767	0.003	434.767	0.01419	434.767	0.03564	434.767	0.06042	434.767	0.00436	434.767	0.01701	434.767	0.03866	434.767	0.06682	434.767	0.10147
									434.981	-2.40146e-05	434.981	0.0051	434.981	0.04975	434.981	0.13357	434.981	0.22271	434.981	0.03969	434.981	0.12715	434.981	0.26117	434.981	0.43301	434.981	0.63133	434.981	0.000487847	434.981	0.00345	434.981	0.01628	434.981	0.03996	434.981	0.06611	434.981	0.00446	434.981	0.01739	434.981	0.03957	434.981	0.06866	434.981	0.10469
									435.195	-4.75286e-05	435.195	0.00616	435.195	0.05593	435.195	0.14311	435.195	0.23555	435.195	0.03828	435.195	0.12361	435.195	0.25721	435.195	0.42969	435.195	0.62943	435.195	0.000489671	435.195	0.00397	435.195	0.01859	435.195	0.04459	435.195	0.07208	435.195	0.00453	435.195	0.01781	435.195	0.04057	435.195	0.0707	435.195	0.10821
									435.41	-3.90402e-05	435.41	0.00739	435.41	0.06235	435.41	0.15262	435.41	0.24844	435.41	0.03696	435.41	0.1202	435.41	0.25332	435.41	0.42637	435.41	0.62764	435.41	0.000512696	435.41	0.00453	435.41	0.02111	435.41	0.04937	435.41	0.07812	435.41	0.00453	435.41	0.01823	435.41	0.04163	435.41	0.07285	435.41	0.11186
									435.624	2.77006e-09	435.624	0.00878	435.624	0.0691	435.624	0.16239	435.624	0.26192	435.624	0.03574	435.624	0.11695	435.624	0.2497	435.624	0.42357	435.624	0.62666	435.624	0.000570361	435.624	0.00516	435.624	0.02389	435.624	0.05448	435.624	0.08441	435.624	0.00453	435.624	0.0187	435.624	0.04285	435.624	0.0752	435.624	0.11578
									435.838	3.68957e-05	435.838	0.01035	435.838	0.07615	435.838	0.17244	435.838	0.27557	435.838	0.03461	435.838	0.11384	435.838	0.24628	435.838	0.42119	435.838	0.6263	435.838	0.000676118	435.838	0.00583	435.838	0.02689	435.838	0.05992	435.838	0.09084	435.838	0.00456	435.838	0.0192	435.838	0.0442	435.838	0.07771	435.838	0.1199
									436.052	0.000102771	436.052	0.01214	436.052	0.08348	436.052	0.18273	436.052	0.28959	436.052	0.03361	436.052	0.11087	436.052	0.24319	436.052	0.41935	436.052	0.62671	436.052	0.000801598	436.052	0.00659	436.052	0.03022	436.052	0.06569	436.052	0.09751	436.052	0.00457	436.052	0.01968	436.052	0.04561	436.052	0.08035	436.052	0.12424
									436.267	0.000163257	436.267	0.01415	436.267	0.09112	436.267	0.19342	436.267	0.30387	436.267	0.03267	436.267	0.10811	436.267	0.24038	436.267	0.41794	436.267	0.62791	436.267	0.000934429	436.267	0.0075	436.267	0.03397	436.267	0.07171	436.267	0.1044	436.267	0.00456	436.267	0.02021	436.267	0.04713	436.267	0.0831	436.267	0.12871
									436.481	0.000214602	436.481	0.01634	436.481	0.09899	436.481	0.20436	436.481	0.31832	436.481	0.03182	436.481	0.10548	436.481	0.23783	436.481	0.41692	436.481	0.62956	436.481	0.0011	436.481	0.00855	436.481	0.03797	436.481	0.07793	436.481	0.11145	436.481	0.00447	436.481	0.02078	436.481	0.04863	436.481	0.08589	436.481	0.13314
									436.695	0.000327954	436.695	0.01882	436.695	0.10723	436.695	0.21579	436.695	0.33306	436.695	0.03104	436.695	0.10297	436.695	0.2355	436.695	0.41628	436.695	0.6318	436.695	0.00128	436.695	0.00971	436.695	0.04223	436.695	0.08446	436.695	0.11877	436.695	0.00443	436.695	0.02141	436.695	0.05018	436.695	0.0888	436.695	0.13771
									436.909	0.000450564	436.909	0.02158	436.909	0.11579	436.909	0.22776	436.909	0.34838	436.909	0.03032	436.909	0.10063	436.909	0.23349	436.909	0.41622	436.909	0.63493	436.909	0.00146	436.909	0.01106	436.909	0.04685	436.909	0.09126	436.909	0.12642	436.909	0.0044	436.909	0.02215	436.909	0.05181	436.909	0.09189	436.909	0.14235
									437.123	0.000619719	437.123	0.0246	437.123	0.12468	437.123	0.24034	437.123	0.36422	437.123	0.02966	437.123	0.09853	437.123	0.23188	437.123	0.41681	437.123	0.63897	437.123	0.0016	437.123	0.0126	437.123	0.05171	437.123	0.09833	437.123	0.13443	437.123	0.00435	437.123	0.02291	437.123	0.05363	437.123	0.09525	437.123	0.14722
									437.338	0.000835823	437.338	0.02794	437.338	0.13376	437.338	0.25342	437.338	0.38054	437.338	0.029	437.338	0.09668	437.338	0.23067	437.338	0.41804	437.338	0.64409	437.338	0.00172	437.338	0.01435	437.338	0.05691	437.338	0.10569	437.338	0.14286	437.338	0.00428	437.338	0.02363	437.338	0.05554	437.338	0.09882	437.338	0.15239
									437.552	0.00108	437.552	0.03166	437.552	0.14302	437.552	0.26672	437.552	0.39716	437.552	0.02834	437.552	0.09494	437.552	0.22964	437.552	0.41954	437.552	0.6496	437.552	0.00184	437.552	0.01633	437.552	0.06246	437.552	0.11331	437.552	0.15173	437.552	0.00421	437.552	0.02431	437.552	0.05754	437.552	0.10258	437.552	0.15777
									437.766	0.00133	437.766	0.03572	437.766	0.15251	437.766	0.28041	437.766	0.41448	437.766	0.02768	437.766	0.09337	437.766	0.22893	437.766	0.42176	437.766	0.65609	437.766	0.00199	437.766	0.01856	437.766	0.0684	437.766	0.1212	437.766	0.16115	437.766	0.00419	437.766	0.02499	437.766	0.05974	437.766	0.10657	437.766	0.16348
									437.98	0.00156	437.98	0.04018	437.98	0.1622	437.98	0.29435	437.98	0.43187	437.98	0.02705	437.98	0.09194	437.98	0.22843	437.98	0.42443	437.98	0.66303	437.98	0.00216	437.98	0.0211	437.98	0.07462	437.98	0.12935	437.98	0.17097	437.98	0.00421	437.98	0.02567	437.98	0.062	437.98	0.11062	437.98	0.16948
									438.194	0.00179	438.194	0.04488	438.194	0.17198	438.194	0.30819	438.194	0.44927	438.194	0.02646	438.194	0.09052	438.194	0.22818	438.194	0.42751	438.194	0.67021	438.194	0.00233	438.194	0.02392	438.194	0.08112	438.194	0.13759	438.194	0.18105	438.194	0.00424	438.194	0.02629	438.194	0.06424	438.194	0.11476	438.194	0.17569
									438.408	0.00203	438.408	0.04984	438.408	0.18187	438.408	0.32207	438.408	0.46649	438.408	0.02589	438.408	0.0892	438.408	0.22807	438.408	0.43084	438.408	0.67761	438.408	0.0025	438.408	0.02707	438.408	0.08782	438.408	0.14594	438.408	0.19137	438.408	0.00429	438.408	0.02696	438.408	0.06653	438.408	0.119	438.408	0.18194
									438.623	0.00224	438.623	0.05505	438.623	0.19185	438.623	0.3359	438.623	0.48355	438.623	0.02535	438.623	0.08787	438.623	0.22814	438.623	0.43446	438.623	0.68499	438.623	0.00269	438.623	0.03048	438.623	0.09452	438.623	0.15438	438.623	0.20176	438.623	0.00434	438.623	0.02769	438.623	0.06871	438.623	0.12329	438.623	0.18818
									438.837	0.00248	438.837	0.06052	438.837	0.20199	438.837	0.34988	438.837	0.50062	438.837	0.02481	438.837	0.08655	438.837	0.22841	438.837	0.43832	438.837	0.69267	438.837	0.00288	438.837	0.03409	438.837	0.10129	438.837	0.16296	438.837	0.21226	438.837	0.00444	438.837	0.02849	438.837	0.07091	438.837	0.12766	438.837	0.1945
									439.051	0.00269	439.051	0.06616	439.051	0.21218	439.051	0.36381	439.051	0.51777	439.051	0.02428	439.051	0.08529	439.051	0.22886	439.051	0.44248	439.051	0.70081	439.051	0.0031	439.051	0.03791	439.051	0.10822	439.051	0.17156	439.051	0.22273	439.051	0.00454	439.051	0.02938	439.051	0.07317	439.051	0.13211	439.051	0.20089
									439.265	0.00298	439.265	0.07208	439.265	0.22254	439.265	0.37815	439.265	0.5353	439.265	0.02378	439.265	0.08414	439.265	0.22957	439.265	0.447	439.265	0.70981	439.265	0.00336	439.265	0.04205	439.265	0.11538	439.265	0.18043	439.265	0.23335	439.265	0.0046	439.265	0.03029	439.265	0.07567	439.265	0.13675	439.265	0.20761
									439.479	0.0033	439.479	0.07813	439.479	0.23285	439.479	0.39259	439.479	0.55301	439.479	0.02327	439.479	0.08313	439.479	0.23051	439.479	0.45191	439.479	0.71958	439.479	0.00367	439.479	0.04648	439.479	0.12276	439.479	0.18956	439.479	0.24406	439.479	0.0046	439.479	0.03118	439.479	0.07818	439.479	0.14146	439.479	0.21462
									439.693	0.00367	439.693	0.08436	439.693	0.24326	439.693	0.40716	439.693	0.57104	439.693	0.02279	439.693	0.08217	439.693	0.23159	439.693	0.45708	439.693	0.72991	439.693	0.00408	439.693	0.05122	439.693	0.13049	439.693	0.19911	439.693	0.25505	439.693	0.00459	439.693	0.03207	439.693	0.08085	439.693	0.1464	439.693	0.22201
									439.907	0.00407	439.907	0.09054	439.907	0.25365	439.907	0.42211	439.907	0.58957	439.907	0.02233	439.907	0.08132	439.907	0.23294	439.907	0.46272	439.907	0.74113	439.907	0.00457	439.907	0.0563	439.907	0.13855	439.907	0.20898	439.907	0.26636	439.907	0.00455	439.907	0.03298	439.907	0.0838	439.907	0.15155	439.907	0.22978
									440.121	0.0045	440.121	0.09671	440.121	0.2641	440.121	0.43721	440.121	0.60809	440.121	0.02191	440.121	0.08053	440.121	0.23439	440.121	0.46858	440.121	0.75272	440.121	0.00514	440.121	0.0618	440.121	0.14695	440.121	0.21924	440.121	0.27791	440.121	0.00451	440.121	0.03395	440.121	0.08684	440.121	0.15689	440.121	0.23792
									440.335	0.00496	440.335	0.10265	440.335	0.27441	440.335	0.45209	440.335	0.62651	440.335	0.02155	440.335	0.07971	440.335	0.23589	440.335	0.47447	440.335	0.7644	440.335	0.00572	440.335	0.06752	440.335	0.15562	440.335	0.22965	440.335	0.28957	440.335	0.00446	440.335	0.03489	440.335	0.08999	440.335	0.16235	440.335	0.24627
									440.549	0.00547	440.549	0.10842	440.549	0.28457	440.549	0.46687	440.549	0.64464	440.549	0.0212	440.549	0.07896	440.549	0.23739	440.549	0.48029	440.549	0.77611	440.549	0.00637	440.549	0.07349	440.549	0.1643	440.549	0.24019	440.549	0.30128	440.549	0.00439	440.549	0.03587	440.549	0.09327	440.549	0.16799	440.549	0.25469
									440.763	0.00593	440.763	0.11414	440.763	0.29478	440.763	0.48161	440.763	0.66286	440.763	0.02088	440.763	0.07826	440.763	0.23907	440.763	0.48622	440.763	0.78793	440.763	0.00707	440.763	0.07965	440.763	0.17311	440.763	0.25104	440.763	0.31332	440.763	0.00433	440.763	0.03695	440.763	0.09661	440.763	0.1739	440.763	0.26344
									440.976	0.00643	440.976	0.11986	440.976	0.30491	440.976	0.49611	440.976	0.68086	440.976	0.02053	440.976	0.07759	440.976	0.24077	440.976	0.492	440.976	0.79972	440.976	0.0079	440.976	0.08591	440.976	0.18207	440.976	0.26214	440.976	0.32553	440.976	0.00429	440.976	0.0381	440.976	0.10012	440.976	0.17996	440.976	0.27238
									441.19	0.0069	441.19	0.12553	441.19	0.31481	441.19	0.5103	441.19	0.69876	441.19	0.02019	441.19	0.07701	441.19	0.24243	441.19	0.49784	441.19	0.81174	441.19	0.00879	441.19	0.09227	441.19	0.19118	441.19	0.27335	441.19	0.33791	441.19	0.00426	441.19	0.03933	441.19	0.10377	441.19	0.18621	441.19	0.28155
									441.404	0.00748	441.404	0.13128	441.404	0.32464	441.404	0.52441	441.404	0.71661	441.404	0.01985	441.404	0.07649	441.404	0.24402	441.404	0.50376	441.404	0.82388	441.404	0.00979	441.404	0.09877	441.404	0.20035	441.404	0.28478	441.404	0.35071	441.404	0.00423	441.404	0.04055	441.404	0.10757	441.404	0.19274	441.404	0.29109
									441.618	0.00805	441.618	0.13691	441.618	0.33401	441.618	0.53781	441.618	0.73381	441.618	0.01947	441.618	0.07601	441.618	0.24553	441.618	0.50958	441.618	0.83563	441.618	0.01087	441.618	0.10522	441.618	0.20944	441.618	0.29625	441.618	0.36369	441.618	0.00421	441.618	0.04171	441.618	0.1113	441.618	0.19931	441.618	0.30081
									441.832	0.00867	441.832	0.14267	441.832	0.34334	441.832	0.55094	441.832	0.751	441.832	0.01909	441.832	0.07552	441.832	0.24697	441.832	0.51536	441.832	0.84721	441.832	0.01215	441.832	0.11176	441.832	0.21873	441.832	0.30801	441.832	0.37726	441.832	0.00425	441.832	0.04283	441.832	0.11517	441.832	0.20617	441.832	0.31097
									442.046	0.00932	442.046	0.14826	442.046	0.35237	442.046	0.56389	442.046	0.76803	442.046	0.0187	442.046	0.07505	442.046	0.24834	442.046	0.52113	442.046	0.85867	442.046	0.01365	442.046	0.11836	442.046	0.22818	442.046	0.3199	442.046	0.39121	442.046	0.00431	442.046	0.04392	442.046	0.11914	442.046	0.21326	442.046	0.3215
									442.26	0.01006	442.26	0.15376	442.26	0.36128	442.26	0.57662	442.26	0.78467	442.26	0.01835	442.26	0.07456	442.26	0.24958	442.26	0.52668	442.26	0.86965	442.26	0.0154	442.26	0.12514	442.26	0.23773	442.26	0.33201	442.26	0.4054	442.26	0.00444	442.26	0.04504	442.26	0.12295	442.26	0.22056	442.26	0.33227
									442.474	0.01083	442.474	0.15894	442.474	0.36988	442.474	0.58903	442.474	0.80115	442.474	0.01799	442.474	0.07396	442.474	0.25078	442.474	0.53207	442.474	0.88022	442.474	0.01733	442.474	0.13193	442.474	0.24744	442.474	0.34416	442.474	0.41974	442.474	0.0046	442.474	0.0462	442.474	0.12673	442.474	0.22809	442.474	0.34326
									442.688	0.01165	442.688	0.16384	442.688	0.37824	442.688	0.60126	442.688	0.81713	442.688	0.01762	442.688	0.07338	442.688	0.25187	442.688	0.53706	442.688	0.89032	442.688	0.01955	442.688	0.13889	442.688	0.25708	442.688	0.35642	442.688	0.43409	442.688	0.00473	442.688	0.04741	442.688	0.13049	442.688	0.23574	442.688	0.3545
									442.901	0.01247	442.901	0.1687	442.901	0.38657	442.901	0.61345	442.901	0.83325	442.901	0.01726	442.901	0.07283	442.901	0.25313	442.901	0.54206	442.901	0.90035	442.901	0.022	442.901	0.146	442.901	0.26706	442.901	0.36915	442.901	0.44878	442.901	0.00486	442.901	0.04872	442.901	0.13427	442.901	0.2437	442.901	0.36627
									443.115	0.01335	443.115	0.17339	443.115	0.3945	443.115	0.62502	443.115	0.84871	443.115	0.01689	443.115	0.07227	443.115	0.25429	443.115	0.54655	443.115	0.90989	443.115	0.02467	443.115	0.15318	443.115	0.2773	443.115	0.38202	443.115	0.46333	443.115	0.00496	443.115	0.05011	443.115	0.13818	443.115	0.25166	443.115	0.37821
									443.329	0.01422	443.329	0.17781	443.329	0.40189	443.329	0.63603	443.329	0.86355	443.329	0.01651	443.329	0.07169	443.329	0.25542	443.329	0.55089	443.329	0.9192	443.329	0.02749	443.329	0.16042	443.329	0.28765	443.329	0.39491	443.329	0.47776	443.329	0.00503	443.329	0.05162	443.329	0.14225	443.329	0.25972	443.329	0.39044
									443.543	0.01514	443.543	0.182	443.543	0.40897	443.543	0.64668	443.543	0.87779	443.543	0.01613	443.543	0.07108	443.543	0.25654	443.543	0.55502	443.543	0.928	443.543	0.03042	443.543	0.16781	443.543	0.29813	443.543	0.40796	443.543	0.49212	443.543	0.00509	443.543	0.05317	443.543	0.14649	443.543	0.26787	443.543	0.4029
									443.756	0.016	443.756	0.18574	443.756	0.41555	443.756	0.65636	443.756	0.89097	443.756	0.01572	443.756	0.07044	443.756	0.25757	443.756	0.55895	443.756	0.9361	443.756	0.03337	443.756	0.17518	443.756	0.30857	443.756	0.42106	443.756	0.50623	443.756	0.0051	443.756	0.05471	443.756	0.1508	443.756	0.27609	443.756	0.41549
									443.97	0.01686	443.97	0.18938	443.97	0.42198	443.97	0.6656	443.97	0.90365	443.97	0.01532	443.97	0.06974	443.97	0.25849	443.97	0.56269	443.97	0.94385	443.97	0.03643	443.97	0.18273	443.97	0.31937	443.97	0.43444	443.97	0.52056	443.97	0.00512	443.97	0.05622	443.97	0.15543	443.97	0.28457	443.97	0.42839
									444.184	0.01767	444.184	0.19255	444.184	0.42809	444.184	0.67443	444.184	0.91568	444.184	0.01492	444.184	0.06907	444.184	0.25934	444.184	0.56626	444.184	0.95137	444.184	0.03961	444.184	0.19046	444.184	0.33039	444.184	0.44792	444.184	0.53502	444.184	0.0051	444.184	0.05778	444.184	0.16019	444.184	0.29338	444.184	0.4416
									444.397	0.01851	444.397	0.19544	444.397	0.43405	444.397	0.68283	444.397	0.92713	444.397	0.01454	444.397	0.06837	444.397	0.26004	444.397	0.56958	444.397	0.95848	444.397	0.04292	444.397	0.19852	444.397	0.34159	444.397	0.46165	444.397	0.54972	444.397	0.00514	444.397	0.05942	444.397	0.165	444.397	0.30248	444.397	0.45507
									444.611	0.01925	444.611	0.19804	444.611	0.43962	444.611	0.69081	444.611	0.93796	444.611	0.01415	444.611	0.0676	444.611	0.26062	444.611	0.5727	444.611	0.96529	444.611	0.04628	444.611	0.20663	444.611	0.35299	444.611	0.47546	444.611	0.56465	444.611	0.00518	444.611	0.06105	444.611	0.17007	444.611	0.31192	444.611	0.46895
									444.825	0.01998	444.825	0.20052	444.825	0.44499	444.825	0.69846	444.825	0.94797	444.825	0.01379	444.825	0.0669	444.825	0.26103	444.825	0.57542	444.825	0.97179	444.825	0.04981	444.825	0.21496	444.825	0.36435	444.825	0.48947	444.825	0.57993	444.825	0.00519	444.825	0.06268	444.825	0.1753	444.825	0.32157	444.825	0.48313
									445.038	0.02062	445.038	0.20294	445.038	0.45006	445.038	0.70565	445.038	0.95747	445.038	0.01344	445.038	0.06625	445.038	0.26138	445.038	0.57794	445.038	0.97807	445.038	0.05329	445.038	0.22331	445.038	0.37591	445.038	0.50365	445.038	0.59568	445.038	0.00519	445.038	0.06439	445.038	0.18079	445.038	0.3315	445.038	0.49785
									445.252	0.02127	445.252	0.20529	445.252	0.45473	445.252	0.71213	445.252	0.96586	445.252	0.01312	445.252	0.06559	445.252	0.26148	445.252	0.5799	445.252	0.98373	445.252	0.05684	445.252	0.23162	445.252	0.38747	445.252	0.5177	445.252	0.61155	445.252	0.00516	445.252	0.06614	445.252	0.18657	445.252	0.34138	445.252	0.51285
									445.466	0.02184	445.466	0.20738	445.466	0.45877	445.466	0.71794	445.466	0.97323	445.466	0.01281	445.466	0.0649	445.466	0.26137	445.466	0.58161	445.466	0.98869	445.466	0.06035	445.466	0.23967	445.466	0.39878	445.466	0.53143	445.466	0.62742	445.466	0.00514	445.466	0.0679	445.466	0.19247	445.466	0.35127	445.466	0.52809
									445.679	0.02235	445.679	0.20917	445.679	0.4624	445.679	0.72321	445.679	0.9795	445.679	0.01253	445.679	0.06421	445.679	0.26109	445.679	0.58291	445.679	0.99273	445.679	0.06386	445.679	0.24758	445.679	0.40993	445.679	0.54494	445.679	0.64319	445.679	0.00514	445.679	0.06959	445.679	0.19843	445.679	0.36106	445.679	0.54334
									445.893	0.02268	445.893	0.21051	445.893	0.46521	445.893	0.72708	445.893	0.98412	445.893	0.01226	445.893	0.06351	445.893	0.26047	445.893	0.58357	445.893	0.99545	445.893	0.06723	445.893	0.25501	445.893	0.42076	445.893	0.55796	445.893	0.65854	445.893	0.00515	445.893	0.07116	445.893	0.20434	445.893	0.37075	445.893	0.55836
									446.107	0.02297	446.107	0.21175	446.107	0.4676	446.107	0.73049	446.107	0.98828	446.107	0.01204	446.107	0.06283	446.107	0.25966	446.107	0.58383	446.107	0.99768	446.107	0.07063	446.107	0.26224	446.107	0.43175	446.107	0.57092	446.107	0.67409	446.107	0.00519	446.107	0.07275	446.107	0.21033	446.107	0.38064	446.107	0.57349
									446.32	0.02312	446.32	0.21251	446.32	0.46948	446.32	0.7334	446.32	0.99193	446.32	0.01182	446.32	0.06223	446.32	0.25871	446.32	0.5837	446.32	0.99925	446.32	0.07408	446.32	0.26937	446.32	0.44269	446.32	0.58373	446.32	0.68968	446.32	0.00525	446.32	0.07444	446.32	0.21603	446.32	0.39066	446.32	0.58876
									446.534	0.02321	446.534	0.21303	446.534	0.47084	446.534	0.73565	446.534	0.9951	446.534	0.01161	446.534	0.06166	446.534	0.25756	446.534	0.58326	446.534	0.99998	446.534	0.07759	446.534	0.27652	446.534	0.45362	446.534	0.59654	446.534	0.70522	446.534	0.00537	446.534	0.07621	446.534	0.22154	446.534	0.40072	446.534	0.60403
									446.747	0.02311	446.747	0.21318	446.747	0.4715	446.747	0.73729	446.747	0.99756	446.747	0.01142	446.747	0.06112	446.747	0.25633	446.747	0.58236	446.747	1	446.747	0.08098	446.747	0.28339	446.747	0.46444	446.747	0.60921	446.747	0.72053	446.747	0.00543	446.747	0.07798	446.747	0.22699	446.747	0.41074	446.747	0.61962
									446.961	0.02288	446.961	0.21311	446.961	0.47162	446.961	0.73825	446.961	0.99906	446.961	0.01125	446.961	0.06064	446.961	0.25493	446.961	0.58085	446.961	0.99934	446.961	0.08443	446.961	0.29026	446.961	0.47502	446.961	0.62185	446.961	0.73575	446.961	0.00545	446.961	0.07974	446.961	0.23221	446.961	0.42081	446.961	0.63544
									447.174	0.02252	447.174	0.2128	447.174	0.47124	447.174	0.73842	447.174	1.00004	447.174	0.01109	447.174	0.06021	447.174	0.25348	447.174	0.57912	447.174	0.99817	447.174	0.08776	447.174	0.29711	447.174	0.48555	447.174	0.63462	447.174	0.75099	447.174	0.00543	447.174	0.0816	447.174	0.23737	447.174	0.43102	447.174	0.65162
									447.388	0.02211	447.388	0.21227	447.388	0.47038	447.388	0.73773	447.388	0.99985	447.388	0.01092	447.388	0.05975	447.388	0.25189	447.388	0.57695	447.388	0.99616	447.388	0.09112	447.388	0.30385	447.388	0.49575	447.388	0.64729	447.388	0.76585	447.388	0.00538	447.388	0.08349	447.388	0.24252	447.388	0.44112	447.388	0.66788
									447.601	0.02154	447.601	0.2112	447.601	0.46871	447.601	0.7361	447.601	0.99852	447.601	0.01071	447.601	0.05921	447.601	0.2502	447.601	0.57441	447.601	0.99312	447.601	0.09424	447.601	0.31025	447.601	0.50539	447.601	0.65937	447.601	0.78014	447.601	0.00526	447.601	0.08536	447.601	0.24748	447.601	0.45107	447.601	0.68399
									447.815	0.02087	447.815	0.20972	447.815	0.46657	447.815	0.73362	447.815	0.99614	447.815	0.01049	447.815	0.05858	447.815	0.24845	447.815	0.57142	447.815	0.98906	447.815	0.09728	447.815	0.31644	447.815	0.5146	447.815	0.67128	447.815	0.79384	447.815	0.00515	447.815	0.08714	447.815	0.25236	447.815	0.46086	447.815	0.69982
									448.028	0.02008	448.028	0.20791	448.028	0.46381	448.028	0.73002	448.028	0.99278	448.028	0.01025	448.028	0.05793	448.028	0.24653	448.028	0.56808	448.028	0.98434	448.028	0.10013	448.028	0.32231	448.028	0.5234	448.028	0.68297	448.028	0.8072	448.028	0.00499	448.028	0.08888	448.028	0.25717	448.028	0.4708	448.028	0.71542
									448.242	0.01931	448.242	0.20594	448.242	0.46072	448.242	0.72604	448.242	0.98902	448.242	0.00999	448.242	0.05724	448.242	0.24453	448.242	0.56454	448.242	0.97939	448.242	0.10294	448.242	0.32806	448.242	0.53207	448.242	0.6946	448.242	0.82061	448.242	0.00481	448.242	0.0907	448.242	0.26196	448.242	0.48091	448.242	0.73096
									448.455	0.01848	448.455	0.20362	448.455	0.45723	448.455	0.72198	448.455	0.98502	448.455	0.00972	448.455	0.05659	448.455	0.2426	448.455	0.56096	448.455	0.97435	448.455	0.10566	448.455	0.33374	448.455	0.54065	448.455	0.70626	448.455	0.83413	448.455	0.00466	448.455	0.09258	448.455	0.2666	448.455	0.4912	448.455	0.74662
									448.668	0.01769	448.668	0.20117	448.668	0.45325	448.668	0.71745	448.668	0.98045	448.668	0.00948	448.668	0.0559	448.668	0.24063	448.668	0.55721	448.668	0.96867	448.668	0.10829	448.668	0.33926	448.668	0.54892	448.668	0.71772	448.668	0.84746	448.668	0.00457	448.668	0.09442	448.668	0.2713	448.668	0.50131	448.668	0.76194
									448.882	0.01688	448.882	0.19849	448.882	0.44885	448.882	0.71268	448.882	0.97545	448.882	0.00928	448.882	0.05523	448.882	0.23864	448.882	0.55326	448.882	0.96287	448.882	0.11067	448.882	0.34444	448.882	0.55687	448.882	0.72887	448.882	0.86083	448.882	0.00448	448.882	0.09609	448.882	0.27615	448.882	0.51129	448.882	0.77751
									449.095	0.01611	449.095	0.19563	449.095	0.44413	449.095	0.70734	449.095	0.96967	449.095	0.00912	449.095	0.05458	449.095	0.23644	449.095	0.54881	449.095	0.95659	449.095	0.11297	449.095	0.34951	449.095	0.5644	449.095	0.73964	449.095	0.87408	449.095	0.00443	449.095	0.09759	449.095	0.28097	449.095	0.52101	449.095	0.79294
									449.309	0.01541	449.309	0.19259	449.309	0.43908	449.309	0.70152	449.309	0.96356	449.309	0.00898	449.309	0.05398	449.309	0.23419	449.309	0.54422	449.309	0.94994	449.309	0.115	449.309	0.35451	449.309	0.57185	449.309	0.75024	449.309	0.88721	449.309	0.0044	449.309	0.09907	449.309	0.28598	449.309	0.53064	449.309	0.80852
									449.522	0.01479	449.522	0.18937	449.522	0.43378	449.522	0.69503	449.522	0.95633	449.522	0.00884	449.522	0.05336	449.522	0.23175	449.522	0.53908	449.522	0.9424	449.522	0.1169	449.522	0.35908	449.522	0.5788	449.522	0.75998	449.522	0.89947	449.522	0.00442	449.522	0.10041	449.522	0.29091	449.522	0.53969	449.522	0.82364
									449.735	0.01411	449.735	0.18561	449.735	0.42781	449.735	0.68743	449.735	0.94777	449.735	0.00868	449.735	0.05269	449.735	0.22915	449.735	0.53332	449.735	0.93369	449.735	0.11838	449.735	0.36296	449.735	0.58504	449.735	0.76855	449.735	0.9105	449.735	0.00441	449.735	0.10158	449.735	0.29558	449.735	0.5481	449.735	0.83794
									449.949	0.01347	449.949	0.18161	449.949	0.42169	449.949	0.67894	449.949	0.93824	449.949	0.00853	449.949	0.052	449.949	0.22637	449.949	0.52714	449.949	0.92417	449.949	0.11974	449.949	0.36648	449.949	0.59083	449.949	0.77657	449.949	0.92065	449.949	0.00449	449.949	0.10258	449.949	0.30003	449.949	0.55626	449.949	0.85154
									450.162	0.01282	450.162	0.17735	450.162	0.41511	450.162	0.66936	450.162	0.92764	450.162	0.00836	450.162	0.05129	450.162	0.22337	450.162	0.52053	450.162	0.91387	450.162	0.12081	450.162	0.36947	450.162	0.59614	450.162	0.78381	450.162	0.92998	450.162	0.00457	450.162	0.10349	450.162	0.30418	450.162	0.56418	450.162	0.86428
									450.375	0.01222	450.375	0.17292	450.375	0.40814	450.375	0.6592	450.375	0.91617	450.375	0.00817	450.375	0.05061	450.375	0.22026	450.375	0.51353	450.375	0.90298	450.375	0.12174	450.375	0.37203	450.375	0.60114	450.375	0.79021	450.375	0.93847	450.375	0.00469	450.375	0.10442	450.375	0.30791	450.375	0.57161	450.375	0.87617
									450.589	0.01155	450.589	0.16823	450.589	0.40078	450.589	0.64861	450.589	0.9038	450.589	0.00799	450.589	0.04997	450.589	0.21717	450.589	0.50629	450.589	0.89155	450.589	0.12249	450.589	0.37418	450.589	0.60573	450.589	0.79592	450.589	0.94618	450.589	0.00485	450.589	0.10524	450.589	0.31099	450.589	0.57863	450.589	0.88734
									450.802	0.01095	450.802	0.16351	450.802	0.39315	450.802	0.63749	450.802	0.89047	450.802	0.00783	450.802	0.04934	450.802	0.21399	450.802	0.49881	450.802	0.8795	450.802	0.12319	450.802	0.37597	450.802	0.60975	450.802	0.80104	450.802	0.95312	450.802	0.00502	450.802	0.10593	450.802	0.31369	450.802	0.58508	450.802	0.89773
									451.015	0.01033	451.015	0.15871	451.015	0.38544	451.015	0.62633	451.015	0.87685	451.015	0.00772	451.015	0.04877	451.015	0.21087	451.015	0.49133	451.015	0.86768	451.015	0.1237	451.015	0.37744	451.015	0.61332	451.015	0.8059	451.015	0.95983	451.015	0.00514	451.015	0.10647	451.015	0.31615	451.015	0.59136	451.015	0.90828
									451.228	0.00975	451.228	0.15394	451.228	0.37763	451.228	0.61506	451.228	0.86294	451.228	0.00767	451.228	0.04822	451.228	0.20772	451.228	0.48371	451.228	0.85577	451.228	0.12424	451.228	0.37892	451.228	0.61637	451.228	0.81041	451.228	0.96625	451.228	0.00528	451.228	0.107	451.228	0.31825	451.228	0.59743	451.228	0.91861
									451.442	0.00915	451.442	0.14911	451.442	0.36985	451.442	0.60392	451.442	0.84908	451.442	0.00762	451.442	0.0477	451.442	0.20463	451.442	0.47627	451.442	0.84394	451.442	0.12463	451.442	0.38033	451.442	0.61913	451.442	0.81475	451.442	0.97243	451.442	0.00533	451.442	0.10758	451.442	0.32023	451.442	0.60341	451.442	0.92907
									451.655	0.00858	451.655	0.14437	451.655	0.36201	451.655	0.59264	451.655	0.83469	451.655	0.00758	451.655	0.04714	451.655	0.20155	451.655	0.46872	451.655	0.8317	451.655	0.1249	451.655	0.38119	451.655	0.621	451.655	0.81828	451.655	0.97771	451.655	0.00535	451.655	0.10807	451.655	0.32186	451.655	0.60876	451.655	0.93882
									451.868	0.00794	451.868	0.13936	451.868	0.35362	451.868	0.58091	451.868	0.81989	451.868	0.00756	451.868	0.04652	451.868	0.19846	451.868	0.46099	451.868	0.81909	451.868	0.12476	451.868	0.38134	451.868	0.62204	451.868	0.82101	451.868	0.98205	451.868	0.00525	451.868	0.1085	451.868	0.32323	451.868	0.61359	451.868	0.94769
									452.081	0.00732	452.081	0.13455	452.081	0.34518	452.081	0.56915	452.081	0.80524	452.081	0.00755	452.081	0.04584	452.081	0.19537	452.081	0.45335	452.081	0.80639	452.081	0.12458	452.081	0.38106	452.081	0.62246	452.081	0.82353	452.081	0.98592	452.081	0.0052	452.081	0.10888	452.081	0.32455	452.081	0.61829	452.081	0.95598
									452.294	0.00667	452.294	0.12978	452.294	0.33632	452.294	0.55718	452.294	0.79046	452.294	0.00751	452.294	0.04512	452.294	0.19223	452.294	0.44567	452.294	0.79358	452.294	0.12413	452.294	0.38013	452.294	0.6223	452.294	0.82553	452.294	0.98914	452.294	0.00513	452.294	0.10933	452.294	0.3258	452.294	0.62254	452.294	0.9634
									452.507	0.00609	452.507	0.12509	452.507	0.32737	452.507	0.54519	452.507	0.77564	452.507	0.00743	452.507	0.04439	452.507	0.1891	452.507	0.43799	452.507	0.78078	452.507	0.12356	452.507	0.37871	452.507	0.62165	452.507	0.82696	452.507	0.99185	452.507	0.00506	452.507	0.10981	452.507	0.32683	452.507	0.62613	452.507	0.96999
									452.721	0.00549	452.721	0.12035	452.721	0.31825	452.721	0.53317	452.721	0.76069	452.721	0.00734	452.721	0.0437	452.721	0.18608	452.721	0.43037	452.721	0.76785	452.721	0.12278	452.721	0.37695	452.721	0.62049	452.721	0.828	452.721	0.99418	452.721	0.00501	452.721	0.11011	452.721	0.32765	452.721	0.62909	452.721	0.97587
									452.934	0.00501	452.934	0.11575	452.934	0.3092	452.934	0.52103	452.934	0.74559	452.934	0.00722	452.934	0.04302	452.934	0.18307	452.934	0.42277	452.934	0.75501	452.934	0.12194	452.934	0.37497	452.934	0.61876	452.934	0.82867	452.934	0.99605	452.934	0.00496	452.934	0.11031	452.934	0.32844	452.934	0.63137	452.934	0.98123
									453.147	0.00456	453.147	0.11115	453.147	0.30025	453.147	0.50906	453.147	0.73075	453.147	0.0071	453.147	0.04239	453.147	0.18013	453.147	0.41531	453.147	0.74256	453.147	0.12085	453.147	0.37279	453.147	0.61656	453.147	0.82887	453.147	0.99779	453.147	0.0049	453.147	0.1104	453.147	0.32921	453.147	0.63319	453.147	0.9864
									453.36	0.0042	453.36	0.10668	453.36	0.29156	453.36	0.49724	453.36	0.71604	453.36	0.00697	453.36	0.0418	453.36	0.17721	453.36	0.408	453.36	0.73021	453.36	0.11974	453.36	0.37072	453.36	0.6141	453.36	0.82865	453.36	0.99924	453.36	0.00486	453.36	0.11046	453.36	0.32985	453.36	0.63463	453.36	0.991
									453.573	0.00386	453.573	0.10204	453.573	0.28293	453.573	0.48528	453.573	0.7012	453.573	0.0068	453.573	0.04123	453.573	0.17431	453.573	0.40089	453.573	0.71772	453.573	0.11839	453.573	0.36841	453.573	0.61129	453.573	0.8278	453.573	0.99994	453.573	0.00475	453.573	0.11044	453.573	0.33035	453.573	0.63556	453.573	0.99499
									453.786	0.0036	453.786	0.09731	453.786	0.2742	453.786	0.47304	453.786	0.68568	453.786	0.0066	453.786	0.04063	453.786	0.17135	453.786	0.39362	453.786	0.70466	453.786	0.11674	453.786	0.36554	453.786	0.60759	453.786	0.8256	453.786	0.9994	453.786	0.0047	453.786	0.1103	453.786	0.33044	453.786	0.63558	453.786	0.99767
									453.999	0.00331	453.999	0.09236	453.999	0.26544	453.999	0.46055	453.999	0.66993	453.999	0.0064	453.999	0.04	453.999	0.16841	453.999	0.38633	453.999	0.69147	453.999	0.11477	453.999	0.36214	453.999	0.60331	453.999	0.8224	453.999	0.99795	453.999	0.00459	453.999	0.11003	453.999	0.33021	453.999	0.63506	453.999	0.99931
									454.212	0.00309	454.212	0.08751	454.212	0.25688	454.212	0.44807	454.212	0.6541	454.212	0.00621	454.212	0.03936	454.212	0.16537	454.212	0.37917	454.212	0.67822	454.212	0.11277	454.212	0.35848	454.212	0.59866	454.212	0.81832	454.212	0.9957	454.212	0.00462	454.212	0.10963	454.212	0.3297	454.212	0.63421	454.212	1.00001
									454.425	0.00283	454.425	0.08257	454.425	0.2482	454.425	0.43545	454.425	0.63779	454.425	0.00599	454.425	0.03875	454.425	0.1623	454.425	0.3719	454.425	0.66486	454.425	0.1105	454.425	0.35424	454.425	0.59362	454.425	0.81315	454.425	0.99216	454.425	0.00468	454.425	0.10918	454.425	0.32869	454.425	0.6326	454.425	0.9994
									454.638	0.00259	454.638	0.07764	454.638	0.23965	454.638	0.42272	454.638	0.62123	454.638	0.00579	454.638	0.03817	454.638	0.15918	454.638	0.36451	454.638	0.65132	454.638	0.10801	454.638	0.34958	454.638	0.58818	454.638	0.80686	454.638	0.98757	454.638	0.00477	454.638	0.10859	454.638	0.32703	454.638	0.63014	454.638	0.9976
									454.851	0.00236	454.851	0.07277	454.851	0.23122	454.851	0.41015	454.851	0.60469	454.851	0.00561	454.851	0.03763	454.851	0.15614	454.851	0.35721	454.851	0.63784	454.851	0.10535	454.851	0.34473	454.851	0.58232	454.851	0.79994	454.851	0.98247	454.851	0.00487	454.851	0.10785	454.851	0.32497	454.851	0.62734	454.851	0.99505
									455.064	0.00221	455.064	0.06815	455.064	0.22316	455.064	0.39787	455.064	0.58833	455.064	0.00544	455.064	0.0371	455.064	0.15308	455.064	0.34998	455.064	0.62459	455.064	0.1027	455.064	0.33986	455.064	0.57608	455.064	0.79266	455.064	0.97688	455.064	0.00497	455.064	0.10707	455.064	0.3227	455.064	0.62414	455.064	0.99222
									455.277	0.00206	455.277	0.06367	455.277	0.21525	455.277	0.386	455.277	0.57258	455.277	0.00533	455.277	0.0366	455.277	0.15009	455.277	0.34298	455.277	0.6118	455.277	0.09988	455.277	0.33496	455.277	0.56968	455.277	0.78511	455.277	0.97105	455.277	0.00503	455.277	0.1063	455.277	0.32035	455.277	0.62087	455.277	0.98918
									455.49	0.00194	455.49	0.05946	455.49	0.20767	455.49	0.37454	455.49	0.5573	455.49	0.00525	455.49	0.03611	455.49	0.14713	455.49	0.3361	455.49	0.59917	455.49	0.0971	455.49	0.33014	455.49	0.56316	455.49	0.77743	455.49	0.96491	455.49	0.00505	455.49	0.10559	455.49	0.31795	455.49	0.61754	455.49	0.98577
									455.703	0.00178	455.703	0.05537	455.703	0.20011	455.703	0.36334	455.703	0.54236	455.703	0.00517	455.703	0.03561	455.703	0.14421	455.703	0.3294	455.703	0.58671	455.703	0.09422	455.703	0.32504	455.703	0.55633	455.703	0.76959	455.703	0.95843	455.703	0.00498	455.703	0.10491	455.703	0.31549	455.703	0.61413	455.703	0.98211
[truncated: 3,157 more rows]

## Sheet: Fig. 5
Graph	Fig. 5a							Fig. 5b				Fig. 5c-e
[truncated: 10,619 more rows]

[truncated: 3 more sheets: Fig. S1, Fig. S2, Fig. S3]
